# Supplementary material for: Transcriptome profiling reveals characteristics of hairy root and the role of AhGLK1 in response to drought stress and post-drought recovery in peanut
Source: BMC Genomics. 2023 Mar 16;24:119. doi: 10.1186/s12864-023-09219-2 (PMC10018853; doi:10.1186/s12864-023-09219-2)
Supplement: Supplementary file 1 — Additional file 1: Supplemental Dataset 1. List of DEGs up-regulated in HR compared to PR. Supplemental Dataset 2. List of DEGs down-regulated in HR compared to PR. Supplemental Dataset 3. List of DEGs up- and down-regulated in CK1 compared to CK0. Supplemental Dataset 4. List of DEGs up- and down-regulated in G1 compared to G0. Supplemental Dataset 5. List of common up-regulated DEGs in CK0 VS CK1 and G0 VS G1. Supplemental Dataset 6. List of common down-regulated DEGs in CK0 VS CK1 and G0 VS G1. Supplemental Dataset 7. List of DEGs up- and down-regulated in CK2 compared to CK1. Supplemental Dataset 8. List of DEGs up- and down-regulated in G2 compared to G1. Supplemental Dataset 9. List of common up-regulated DEGs in CK1 VS CK2 and G1 VS G2. Supplemental Dataset 10. List of common down-regulated DEGs in CK1 VS CK2 and G1 VS G2. Supplemental Dataset 11. List of 74 DEGs both in drought stress and post-drought recovery process. Supplemental Dataset 12. List of 20 DEGs uniquely expressed in AhGLK1-OX hairy root but common expressed in drought and recovery. Supplemental Dataset 13. List of DEGs of 35S::eGFP hair roots in response to drought and post-drought recovery. Supplemental Dataset 14. List of DEGs of AhGLK1-OX hair roots in response to drought and post-drought recovery. [file 12864_2023_9219_MOESM1_ESM.xlsx]

## Sheet: Dataset1
Supplemental Dataset 1. List of DEGs up-regulated in HR compared to PR. Only log2(fc)>2.0 differently expressed genes were selected.
id	log2(FC M V R)	Symbol	KEGG_A_class	KEGG_B_class	K_ID	TF_family
arahy.Tifrunner.gnm2.ann1.NME7KH	17.2798	RCA	-	-	-	--
arahy.Tifrunner.gnm2.ann1.XT6T0B	16.4233	RBCS	Metabolism;Metabolism;Metabolism;Metabolism;Metabolism	Global and overview maps;Global and overview maps;Global and overview maps;Energy metabolism;Carbohydrate metabolism	K01602;K01602;K01602;K01602;K01602	--
arahy.Tifrunner.gnm2.ann1.X4SEKR	16.3324	PETE	Metabolism;Metabolism	Global and overview maps;Energy metabolism	K02638;K02638	--
arahy.Tifrunner.gnm2.ann1.6KVT94	16.1926	At1g32060	Metabolism;Metabolism;Metabolism	Global and overview maps;Global and overview maps;Energy metabolism	K00855;K00855;K00855	--
arahy.Tifrunner.gnm2.ann1.8L38IN	16.1926	At1g32060	Metabolism;Metabolism;Metabolism	Global and overview maps;Global and overview maps;Energy metabolism	K00855;K00855;K00855	--
arahy.Tifrunner.gnm2.ann1.X5CP5W	15.807	PETE	Metabolism;Metabolism	Global and overview maps;Energy metabolism	K02638;K02638	--
arahy.Tifrunner.gnm2.ann1.QHM6UX	15.6086	GLO1	Metabolism;Metabolism;Metabolism;Cellular Processes;Metabolism	Global and overview maps;Global and overview maps;Global and overview maps;Transport and catabolism;Carbohydrate metabolism	K11517;K11517;K11517;K11517;K11517	--
arahy.Tifrunner.gnm2.ann1.G1SUYP	15.5161	PSBQ2	Metabolism;Metabolism	Global and overview maps;Energy metabolism	K08901;K08901	--
arahy.Tifrunner.gnm2.ann1.9042LP	15.2765	PSAK	Metabolism;Metabolism	Global and overview maps;Energy metabolism	K02698;K02698	--
arahy.Tifrunner.gnm2.ann1.ZS1M1K	14.9242	PSAK	Metabolism;Metabolism	Global and overview maps;Energy metabolism	K02698;K02698	--
arahy.Tifrunner.gnm2.ann1.71EHKP	14.9067	Os03g0619800	-	-	-	B3
arahy.Tifrunner.gnm2.ann1.4KW7H9	14.8698	CAP10A	Metabolism;Metabolism	Global and overview maps;Energy metabolism	K08917;K08917	--
arahy.Tifrunner.gnm2.ann1.UN2NP6	14.8536	--	-	-	-	--
arahy.Tifrunner.gnm2.ann1.S3AGI0	14.6134	WRKY51	-	-	-	WRKY
MSTRG.36418	14.449	--	-	-	-	--
arahy.Tifrunner.gnm2.ann1.JVEI5Y	14.4196	CAP10A	Metabolism;Metabolism	Global and overview maps;Energy metabolism	K08917;K08917	--
arahy.Tifrunner.gnm2.ann1.KINP4N	14.392	UGT92A1	-	-	-	--
arahy.Tifrunner.gnm2.ann1.MH038J	14.2423	At4g12500	-	-	-	--
arahy.Tifrunner.gnm2.ann1.W74017	14.2262	LSD1	-	-	-	LSD
arahy.Tifrunner.gnm2.ann1.4VA7BX	14.1733	--	-	-	-	--
arahy.Tifrunner.gnm2.ann1.MMUF9T	14.1409	PSBP	Metabolism;Metabolism	Global and overview maps;Energy metabolism	K02717;K02717	--
arahy.Tifrunner.gnm2.ann1.QP7RRL	14.1397	PSBS	Metabolism;Metabolism	Global and overview maps;Energy metabolism	K03542;K03542	--
arahy.Tifrunner.gnm2.ann1.F6CLKD	14.107	ATPC	Metabolism;Metabolism;Metabolism	Global and overview maps;Energy metabolism;Energy metabolism	K02115;K02115;K02115	--
arahy.Tifrunner.gnm2.ann1.PI6GK2	14.0659	PSAEB	Metabolism;Metabolism	Global and overview maps;Energy metabolism	K02693;K02693	--
arahy.Tifrunner.gnm2.ann1.DHUA7P	14.0486	PGR5	-	-	-	--
arahy.Tifrunner.gnm2.ann1.TG1GNU	13.9895	--	-	-	-	--
arahy.Tifrunner.gnm2.ann1.HB1P9N	13.9662	PSAEB	Metabolism;Metabolism	Global and overview maps;Energy metabolism	K02693;K02693	--
arahy.Tifrunner.gnm2.ann1.D8N65B	13.9242	DNAJB4	-	-	-	--
arahy.Tifrunner.gnm2.ann1.1LFA9Y	13.8411	UGT92A1	-	-	-	--
arahy.Tifrunner.gnm2.ann1.71B2RZ	13.8347	--	-	-	-	--
MSTRG.10796	13.8143	--	-	-	-	--
arahy.Tifrunner.gnm2.ann1.KSV0XM	13.7498	ATPC	Metabolism;Metabolism;Metabolism	Global and overview maps;Energy metabolism;Energy metabolism	K02115;K02115;K02115	--
arahy.Tifrunner.gnm2.ann1.FQQK7H	13.6997	--	-	-	-	--
MSTRG.35707	13.6595	--	-	-	-	--
arahy.Tifrunner.gnm2.ann1.QN4KPS	13.6444	PGRL1A	-	-	-	--
arahy.Tifrunner.gnm2.ann1.D6190P	13.6033	At4g23560	-	-	-	--
arahy.Tifrunner.gnm2.ann1.2F4DQW	13.6027	RPS1	Genetic Information Processing	Translation	K02945	--
arahy.Tifrunner.gnm2.ann1.HDLM03	13.5934	HSP26-A	Metabolism;Metabolism	Global and overview maps;Metabolism of other amino acids	K00799;K00799	--
MSTRG.15923	13.5043	At4g08330	-	-	-	At4g08330
arahy.Tifrunner.gnm2.ann1.9WXZ62	13.5037	CYP81E1	Metabolism;Metabolism;Metabolism	Global and overview maps;Global and overview maps;Biosynthesis of other secondary metabolites	K13260;K13260;K13260	--
arahy.Tifrunner.gnm2.ann1.110G34	13.4981	PSAE1	Metabolism;Metabolism	Global and overview maps;Energy metabolism	K02693;K02693	--
arahy.Tifrunner.gnm2.ann1.P56WT2	13.4723	PGR5	-	-	-	--
arahy.Tifrunner.gnm2.ann1.K03AQQ	13.4659	--	-	-	-	--
MSTRG.36627	13.4147	--	-	-	-	--
arahy.Tifrunner.gnm2.ann1.AR01JJ	13.3725	PETH	Metabolism;Metabolism	Global and overview maps;Energy metabolism	K02641;K02641	--
arahy.Tifrunner.gnm2.ann1.6H2Q4Q	13.3677	SPBC29A10.10c	-	-	-	--
arahy.Tifrunner.gnm2.ann1.PURH4B	13.3457	PCO2	-	-	-	--
arahy.Tifrunner.gnm2.ann1.L4FE7K	13.3233	PI230	-	-	-	--
arahy.Tifrunner.gnm2.ann1.SFYR1S	13.2718	WAT1	-	-	-	--
MSTRG.34726	13.1658	--	-	-	-	--
arahy.Tifrunner.gnm2.ann1.SDSH2P	13.0617	RBL9	-	-	-	--
arahy.Tifrunner.gnm2.ann1.BHDE6S	12.9376	MT2	-	-	-	--
arahy.Tifrunner.gnm2.ann1.B62TBJ	12.9218	--	-	-	-	--
arahy.Tifrunner.gnm2.ann1.92ZGJC	12.9209	--	-	-	-	--
arahy.Tifrunner.gnm2.ann1.WT3AEF	12.919	--	-	-	-	--
arahy.Tifrunner.gnm2.ann1.AVW0M7	12.8889	GUN4	-	-	-	--
arahy.Tifrunner.gnm2.ann1.RC1IE0	12.8416	--	-	-	-	--
arahy.Tifrunner.gnm2.ann1.4ZKX3L	12.8317	--	-	-	-	--
arahy.Tifrunner.gnm2.ann1.D2FN5G	12.7865	KTI5	-	-	-	--
MSTRG.37889	12.7844	At4g08330	-	-	-	At4g08330
arahy.Tifrunner.gnm2.ann1.9P3HYP	12.7482	PHT2-1	-	-	-	--
arahy.Tifrunner.gnm2.ann1.63191C	12.6991	--	-	-	-	--
arahy.Tifrunner.gnm2.ann1.MT3DPF	12.6573	CHIT3	Metabolism;Metabolism	Global and overview maps;Carbohydrate metabolism	K01183;K01183	--
arahy.Tifrunner.gnm2.ann1.GIKJ41	12.6562	--	-	-	-	--
arahy.Tifrunner.gnm2.ann1.I255AM	12.6528	ufaA1	-	-	-	--
arahy.Tifrunner.gnm2.ann1.DM6804	12.6325	--	-	-	-	--
MSTRG.34727	12.6119	--	-	-	-	--
arahy.Tifrunner.gnm2.ann1.J0TZYR	12.4993	--	-	-	-	--
arahy.Tifrunner.gnm2.ann1.ZU0NEU	12.4628	--	-	-	-	--
arahy.Tifrunner.gnm2.ann1.N69HTX	12.446	PGRL1A	-	-	-	--
arahy.Tifrunner.gnm2.ann1.X829UD	12.4383	ypfD	-	-	-	--
MSTRG.27656	12.4134	--	-	-	-	--
arahy.Tifrunner.gnm2.ann1.IF8W7F	12.3853	--	-	-	-	--
arahy.Tifrunner.gnm2.ann1.RJ5V20	12.3691	JAC1	-	-	-	--
arahy.Tifrunner.gnm2.ann1.AVNA5K	12.3457	At4g23560	-	-	-	--
arahy.Tifrunner.gnm2.ann1.X0XPJN	12.1501	ACL1.1	-	-	-	--
arahy.Tifrunner.gnm2.ann1.BFW5UL	12.0918	GAPB	Metabolism;Metabolism;Metabolism	Global and overview maps;Global and overview maps;Energy metabolism	K05298;K05298;K05298	--
arahy.Tifrunner.gnm2.ann1.HG0MI4	12.0498	--	-	-	-	--
arahy.Tifrunner.gnm2.ann1.2HJ0TV	12.0327	CYP83B1	-	-	-	--
arahy.Tifrunner.gnm2.ann1.6J3HHE	11.964	CHS	Metabolism;Metabolism;Metabolism;Organismal Systems;Metabolism	Global and overview maps;Global and overview maps;Biosynthesis of other secondary metabolites;Environmental adaptation;Biosynthesis of other secondary metabolites	K00660;K00660;K00660;K00660;K00660	--
arahy.Tifrunner.gnm2.ann1.PV0TMZ	11.9622	ACO1	Metabolism;Metabolism;Metabolism	Global and overview maps;Global and overview maps;Amino acid metabolism	K05933;K05933;K05933	--
MSTRG.37340	11.8297	At2g05830	Metabolism;Metabolism	Global and overview maps;Amino acid metabolism	K08963;K08963	At2g05830
arahy.Tifrunner.gnm2.ann1.WK1BYW	11.8057	At4g09670	-	-	-	--
arahy.Tifrunner.gnm2.ann1.54FW37	11.7013	--	-	-	-	--
arahy.Tifrunner.gnm2.ann1.6W2CKZ	11.664	GAPB	Metabolism;Metabolism;Metabolism	Global and overview maps;Global and overview maps;Energy metabolism	K05298;K05298;K05298	--
arahy.Tifrunner.gnm2.ann1.XS9HJ1	11.5934	VIT_19s0014g03930	-	-	-	--
arahy.Tifrunner.gnm2.ann1.TALZ6N	11.5459	At3g16010	-	-	-	--
arahy.Tifrunner.gnm2.ann1.AY8I6Y	11.5216	COL16	-	-	-	CO-like
arahy.Tifrunner.gnm2.ann1.LFW8SM	11.5093	--	-	-	-	--
arahy.Tifrunner.gnm2.ann1.6XGZ20	11.4278	ADH1	Metabolism;Metabolism;Metabolism;Metabolism;Metabolism;Metabolism;Metabolism	Global and overview maps;Global and overview maps;Carbohydrate metabolism;Carbohydrate metabolism;Amino acid metabolism;Lipid metabolism;Lipid metabolism	K18857;K18857;K18857;K18857;K18857;K18857;K18857	--
arahy.Tifrunner.gnm2.ann1.J7GXUY	11.4067	LACS1	Metabolism;Cellular Processes;Metabolism;Metabolism;Metabolism	Global and overview maps;Transport and catabolism;Global and overview maps;Lipid metabolism;Lipid metabolism	K01897;K01897;K01897;K01897;K01897	--
arahy.Tifrunner.gnm2.ann1.X6E8D2	11.3191	PNSB1	-	-	-	--
MSTRG.27899	11.0967	At5g45780	-	-	-	At5g45780
arahy.Tifrunner.gnm2.ann1.59KA91	9.96751	RCA	-	-	-	--
arahy.Tifrunner.gnm2.ann1.G3162F	9.93047	RCA1	-	-	-	--
arahy.Tifrunner.gnm2.ann1.I56F9F	9.86474	RBCS	Metabolism;Metabolism;Metabolism;Metabolism;Metabolism	Global and overview maps;Global and overview maps;Global and overview maps;Energy metabolism;Carbohydrate metabolism	K01602;K01602;K01602;K01602;K01602	--
arahy.Tifrunner.gnm2.ann1.S65KYS	9.79493	SRO5	-	-	-	--
arahy.Tifrunner.gnm2.ann1.1944SK	9.78077	PSBP	Metabolism;Metabolism	Global and overview maps;Energy metabolism	K02717;K02717	--
arahy.Tifrunner.gnm2.ann1.06QP13	9.57207	RCA1	-	-	-	--
arahy.Tifrunner.gnm2.ann1.L9FPHH	9.32559	PSBS	Metabolism;Metabolism	Global and overview maps;Energy metabolism	K03542;K03542	--
arahy.Tifrunner.gnm2.ann1.P96X61	9.3072	FBA1	Metabolism;Metabolism;Metabolism;Metabolism;Metabolism;Metabolism;Metabolism;Metabolism	Global and overview maps;Global and overview maps;Global and overview maps;Global and overview maps;Carbohydrate metabolism;Energy metabolism;Carbohydrate metabolism;Carbohydrate metabolism	K01623;K01623;K01623;K01623;K01623;K01623;K01623;K01623	--
arahy.Tifrunner.gnm2.ann1.FN6RIW	9.30264	GAPA	Metabolism;Metabolism;Metabolism	Global and overview maps;Global and overview maps;Energy metabolism	K05298;K05298;K05298	--
arahy.Tifrunner.gnm2.ann1.JZ1PRS	9.26236	ELIP1	-	-	-	--
arahy.Tifrunner.gnm2.ann1.W5PE0L	9.07146	ALDP	Metabolism;Metabolism;Metabolism;Metabolism;Metabolism;Metabolism;Metabolism;Metabolism	Global and overview maps;Global and overview maps;Global and overview maps;Global and overview maps;Carbohydrate metabolism;Energy metabolism;Carbohydrate metabolism;Carbohydrate metabolism	K01623;K01623;K01623;K01623;K01623;K01623;K01623;K01623	--
arahy.Tifrunner.gnm2.ann1.LML9QV	8.72032	FBA2	Metabolism;Metabolism;Metabolism;Metabolism;Metabolism;Metabolism;Metabolism;Metabolism	Global and overview maps;Global and overview maps;Global and overview maps;Global and overview maps;Carbohydrate metabolism;Energy metabolism;Carbohydrate metabolism;Carbohydrate metabolism	K01623;K01623;K01623;K01623;K01623;K01623;K01623;K01623	--
arahy.Tifrunner.gnm2.ann1.97RMNS	8.6186	RBCS	Metabolism;Metabolism;Metabolism;Metabolism;Metabolism	Global and overview maps;Global and overview maps;Global and overview maps;Energy metabolism;Carbohydrate metabolism	K01602;K01602;K01602;K01602;K01602	--
arahy.Tifrunner.gnm2.ann1.D2DMXG	8.42116	GAPA	Metabolism;Metabolism;Metabolism	Global and overview maps;Global and overview maps;Energy metabolism	K05298;K05298;K05298	--
arahy.Tifrunner.gnm2.ann1.X1DCFN	8.37938	PCO2	-	-	-	--
arahy.Tifrunner.gnm2.ann1.J9518S	8.27845	AOX1	-	-	-	--
arahy.Tifrunner.gnm2.ann1.KN5WZ8	8.27845	AOX1	-	-	-	--
arahy.Tifrunner.gnm2.ann1.ZDGJ2D	8.17465	RCA1	-	-	-	--
arahy.Tifrunner.gnm2.ann1.Y37CV7	8.10329	N	-	-	-	--
arahy.Tifrunner.gnm2.ann1.S3V5ZL	8.03143	RCA1	-	-	-	--
arahy.Tifrunner.gnm2.ann1.YWH2YP	8.00221	PDC2	Metabolism;Metabolism;Metabolism	Global and overview maps;Global and overview maps;Carbohydrate metabolism	K01568;K01568;K01568	--
arahy.Tifrunner.gnm2.ann1.49ZYT6	7.99848	PSBO	Metabolism;Metabolism	Global and overview maps;Energy metabolism	K02716;K02716	--
arahy.Tifrunner.gnm2.ann1.7L21K7	7.97238	INR2	Metabolism;Metabolism	Global and overview maps;Energy metabolism	K10534;K10534	--
arahy.Tifrunner.gnm2.ann1.BA5EUQ	7.93181	GAPB	Metabolism;Metabolism;Metabolism	Global and overview maps;Global and overview maps;Energy metabolism	K05298;K05298;K05298	--
arahy.Tifrunner.gnm2.ann1.UI4LUT	7.85798	FLR1	-	-	-	--
arahy.Tifrunner.gnm2.ann1.UEB6DQ	7.84795	--	-	-	-	--
arahy.Tifrunner.gnm2.ann1.Y7HUGW	7.80512	PSBO	Metabolism;Metabolism	Global and overview maps;Energy metabolism	K02716;K02716	--
arahy.Tifrunner.gnm2.ann1.T73DV5	7.78423	PNC1	Metabolism;Metabolism;Metabolism	Global and overview maps;Global and overview maps;Biosynthesis of other secondary metabolites	K00430;K00430;K00430	--
arahy.Tifrunner.gnm2.ann1.GJPT5D	7.76984	CSP41B	-	-	-	--
arahy.Tifrunner.gnm2.ann1.I20Q6X	7.74959	--	-	-	-	--
arahy.Tifrunner.gnm2.ann1.VI5MD4	7.67713	PGLP1A	Metabolism;Metabolism;Metabolism;Metabolism	Global and overview maps;Global and overview maps;Global and overview maps;Carbohydrate metabolism	K19269;K19269;K19269;K19269	--
arahy.Tifrunner.gnm2.ann1.ED9HPN	7.6766	--	-	-	-	--
arahy.Tifrunner.gnm2.ann1.7WJT5G	7.67554	SRO5	-	-	-	--
arahy.Tifrunner.gnm2.ann1.NTT2QB	7.66578	UVR3	-	-	-	--
arahy.Tifrunner.gnm2.ann1.F40DCN	7.63081	ACO1	Metabolism;Metabolism;Metabolism	Global and overview maps;Global and overview maps;Amino acid metabolism	K05933;K05933;K05933	--
arahy.Tifrunner.gnm2.ann1.QR9HB8	7.53838	HEBP2	-	-	-	--
arahy.Tifrunner.gnm2.ann1.J3K16K	7.49726	MYB90	Organismal Systems	Environmental adaptation	K16166	MYB
arahy.Tifrunner.gnm2.ann1.ML7S1E	7.46923	PPH1	-	-	-	--
arahy.Tifrunner.gnm2.ann1.ADTW6E	7.46862	MYB90	-	-	-	MYB
arahy.Tifrunner.gnm2.ann1.30A6BG	7.46769	PSBP	Metabolism;Metabolism	Global and overview maps;Energy metabolism	K02717;K02717	--
arahy.Tifrunner.gnm2.ann1.326DW3	7.44937	DOX1	Metabolism;Metabolism	Global and overview maps;Lipid metabolism	K10529;K10529	--
arahy.Tifrunner.gnm2.ann1.A2Z0UC	7.44515	PHOT2	-	-	-	--
arahy.Tifrunner.gnm2.ann1.8W099G	7.43576	PDC2	Metabolism;Metabolism;Metabolism	Global and overview maps;Global and overview maps;Carbohydrate metabolism	K01568;K01568;K01568	--
arahy.Tifrunner.gnm2.ann1.RBYB13	7.39081	PSBO	Metabolism;Metabolism	Global and overview maps;Energy metabolism	K02716;K02716	--
arahy.Tifrunner.gnm2.ann1.FHUH7B	7.39069	RBCS	Metabolism;Metabolism;Metabolism;Metabolism;Metabolism	Global and overview maps;Global and overview maps;Global and overview maps;Energy metabolism;Carbohydrate metabolism	K01602;K01602;K01602;K01602;K01602	--
arahy.Tifrunner.gnm2.ann1.53RC8Z	7.35333	STR18	-	-	-	--
arahy.Tifrunner.gnm2.ann1.5BFV3F	7.35333	STR18	-	-	-	--
arahy.Tifrunner.gnm2.ann1.QK0Y39	7.31515	At3g47570	-	-	-	--
arahy.Tifrunner.gnm2.ann1.RAB7YL	7.31515	At3g47570	-	-	-	--
arahy.Tifrunner.gnm2.ann1.B2KMHD	7.25287	INR2	Metabolism;Metabolism	Global and overview maps;Energy metabolism	K10534;K10534	--
arahy.Tifrunner.gnm2.ann1.E24IL6	7.20966	S-ACP-DES6	Metabolism;Metabolism;Metabolism;Metabolism	Global and overview maps;Global and overview maps;Lipid metabolism;Lipid metabolism	K03921;K03921;K03921;K03921	--
arahy.Tifrunner.gnm2.ann1.AT7H7M	7.18859	SIGE	-	-	-	--
arahy.Tifrunner.gnm2.ann1.I1QH9V	7.18157	--	-	-	-	--
arahy.Tifrunner.gnm2.ann1.X4KH7K	7.15756	At4g12500	-	-	-	--
arahy.Tifrunner.gnm2.ann1.H3EIYM	7.14975	GNS1	-	-	-	--
arahy.Tifrunner.gnm2.ann1.KD1GVP	7.09728	PTC52	-	-	-	--
arahy.Tifrunner.gnm2.ann1.80UKGG	7.06205	--	-	-	-	--
arahy.Tifrunner.gnm2.ann1.588I57	7.02791	--	-	-	-	--
arahy.Tifrunner.gnm2.ann1.IVRK3W	7.01611	HSP22	Genetic Information Processing	Folding, sorting and degradation	K13993	--
arahy.Tifrunner.gnm2.ann1.ZSH2T8	6.98218	PTC52	-	-	-	--
arahy.Tifrunner.gnm2.ann1.UXSD6Z	6.85439	--	-	-	-	--
arahy.Tifrunner.gnm2.ann1.DPKT20	6.83131	SRM1	-	-	-	MYB
arahy.Tifrunner.gnm2.ann1.4I27IK	6.78267	PIF4	Environmental Information Processing	Signal transduction	K16189	bHLH
arahy.Tifrunner.gnm2.ann1.YZ06AV	6.76649	CAB3	Metabolism;Metabolism	Global and overview maps;Energy metabolism	K08912;K08912	--
arahy.Tifrunner.gnm2.ann1.462RQZ	6.76321	HSP70-8	-	-	-	--
arahy.Tifrunner.gnm2.ann1.Z3NZLL	6.72597	--	-	-	-	--
arahy.Tifrunner.gnm2.ann1.SEKD5X	6.71905	HEBP2	-	-	-	--
arahy.Tifrunner.gnm2.ann1.HDM8J3	6.6891	LBD41	-	-	-	LBD
arahy.Tifrunner.gnm2.ann1.41VDTY	6.68475	PNC1	Metabolism;Metabolism;Metabolism	Global and overview maps;Global and overview maps;Biosynthesis of other secondary metabolites	K00430;K00430;K00430	--
arahy.Tifrunner.gnm2.ann1.YRC4PH	6.66178	CIA2	-	-	-	--
arahy.Tifrunner.gnm2.ann1.P8UK8X	6.66089	UVR3	-	-	-	--
arahy.Tifrunner.gnm2.ann1.7X145I	6.61433	HSP70	Cellular Processes;Genetic Information Processing;Genetic Information Processing	Transport and catabolism;Folding, sorting and degradation;Transcription	K03283;K03283;K03283	--
arahy.Tifrunner.gnm2.ann1.KV8E85	6.6112	--	-	-	-	--
arahy.Tifrunner.gnm2.ann1.M6YT3U	6.58298	At3g55800	Metabolism;Metabolism;Metabolism	Global and overview maps;Global and overview maps;Energy metabolism	K01100;K01100;K01100	--
arahy.Tifrunner.gnm2.ann1.RL0B30	6.55267	RD22	-	-	-	--
arahy.Tifrunner.gnm2.ann1.A37Y50	6.53586	GNS1	-	-	-	--
arahy.Tifrunner.gnm2.ann1.QF8GL7	6.52617	HSP26-A	Metabolism;Metabolism	Global and overview maps;Metabolism of other amino acids	K00799;K00799	--
arahy.Tifrunner.gnm2.ann1.0C6YUW	6.52278	HCF136	-	-	-	--
arahy.Tifrunner.gnm2.ann1.YBSA05	6.5046	PSAH2	Metabolism;Metabolism	Global and overview maps;Energy metabolism	K02695;K02695	--
arahy.Tifrunner.gnm2.ann1.NS41IF	6.49143	RPS1	Genetic Information Processing	Translation	K02945	--
arahy.Tifrunner.gnm2.ann1.18YQBF	6.47262	PSAL	Metabolism;Metabolism	Global and overview maps;Energy metabolism	K02699;K02699	--
arahy.Tifrunner.gnm2.ann1.4Y7J59	6.46761	GATA15	-	-	-	GATA
arahy.Tifrunner.gnm2.ann1.STDR6Y	6.45396	PHOT2	-	-	-	--
arahy.Tifrunner.gnm2.ann1.8W9XSW	6.4324	POPTRDRAFT_820934	-	-	-	--
arahy.Tifrunner.gnm2.ann1.YB2114	6.43067	GASA14	-	-	-	--
arahy.Tifrunner.gnm2.ann1.ZQ3F6U	6.40874	PETH	Metabolism;Metabolism	Global and overview maps;Energy metabolism	K02641;K02641	--
arahy.Tifrunner.gnm2.ann1.ZBZ06L	6.38951	CHLP	Metabolism;Metabolism;Metabolism;Metabolism	Global and overview maps;Global and overview maps;Metabolism of terpenoids and polyketides;Metabolism of cofactors and vitamins	K10960;K10960;K10960;K10960	--
arahy.Tifrunner.gnm2.ann1.GD0W4L	6.3837	At1g54610	-	-	-	--
arahy.Tifrunner.gnm2.ann1.4L43B4	6.37203	HSFA6b	-	-	-	HSF
arahy.Tifrunner.gnm2.ann1.5IWW39	6.36048	--	-	-	-	--
arahy.Tifrunner.gnm2.ann1.NMYG6B	6.32572	--	-	-	-	--
arahy.Tifrunner.gnm2.ann1.1B2UBR	6.28717	PSBQ2	Metabolism;Metabolism	Global and overview maps;Energy metabolism	K08901;K08901	--
arahy.Tifrunner.gnm2.ann1.E5Z9NB	6.27198	PHT2-1	-	-	-	--
arahy.Tifrunner.gnm2.ann1.TC7IYQ	6.23704	SSL6	-	-	-	--
arahy.Tifrunner.gnm2.ann1.X1E5ZU	6.19967	--	-	-	-	--
arahy.Tifrunner.gnm2.ann1.L8L2Y0	6.1788	PHT1	Metabolism;Metabolism;Metabolism;Metabolism;Metabolism	Global and overview maps;Global and overview maps;Biosynthesis of other secondary metabolites;Biosynthesis of other secondary metabolites;Biosynthesis of other secondary metabolites	K13065;K13065;K13065;K13065;K13065	--
arahy.Tifrunner.gnm2.ann1.5MEL2D	6.16091	--	-	-	-	Trihelix
arahy.Tifrunner.gnm2.ann1.SFM2N7	6.1565	PPH1	-	-	-	--
arahy.Tifrunner.gnm2.ann1.Z43HYI	6.14419	ATC401	-	-	-	--
arahy.Tifrunner.gnm2.ann1.BR0SNA	6.10656	S-ACP-DES6	Metabolism;Metabolism;Metabolism;Metabolism	Global and overview maps;Global and overview maps;Lipid metabolism;Lipid metabolism	K03921;K03921;K03921;K03921	--
arahy.Tifrunner.gnm2.ann1.TFY1SD	6.09702	CLPB1	-	-	-	--
arahy.Tifrunner.gnm2.ann1.T7IL5E	6.0607	BDG4	-	-	-	--
arahy.Tifrunner.gnm2.ann1.Z6QUW3	6.05339	PCO2	-	-	-	--
arahy.Tifrunner.gnm2.ann1.X54UNA	6.04202	MSRB1	-	-	-	--
arahy.Tifrunner.gnm2.ann1.RSD90X	6.03727	--	-	-	-	--
arahy.Tifrunner.gnm2.ann1.B6F48P	6.03122	HCF136	-	-	-	--
arahy.Tifrunner.gnm2.ann1.EQP4AY	6.02975	At4g27290	-	-	-	--
arahy.Tifrunner.gnm2.ann1.EZF9IN	6.01994	At3g55800	Metabolism;Metabolism;Metabolism	Global and overview maps;Global and overview maps;Energy metabolism	K01100;K01100;K01100	--
arahy.Tifrunner.gnm2.ann1.U2ETAV	6.01633	PDV2	-	-	-	--
arahy.Tifrunner.gnm2.ann1.5FT298	6.00091	HSF30	-	-	-	HSF
arahy.Tifrunner.gnm2.ann1.5F6K96	5.98911	PETH	Metabolism;Metabolism	Global and overview maps;Energy metabolism	K02641;K02641	--
arahy.Tifrunner.gnm2.ann1.61CDGC	5.98911	PETH	Metabolism;Metabolism	Global and overview maps;Energy metabolism	K02641;K02641	--
arahy.Tifrunner.gnm2.ann1.JIZ31U	5.98038	LBD41	-	-	-	LBD
arahy.Tifrunner.gnm2.ann1.66PYZ2	5.97455	--	-	-	-	--
arahy.Tifrunner.gnm2.ann1.5Z6Y8Z	5.9632	GLO1	Metabolism;Metabolism;Metabolism;Cellular Processes;Metabolism	Global and overview maps;Global and overview maps;Global and overview maps;Transport and catabolism;Carbohydrate metabolism	K11517;K11517;K11517;K11517;K11517	--
arahy.Tifrunner.gnm2.ann1.NKTC04	5.95303	CAB6A	Metabolism;Metabolism	Global and overview maps;Energy metabolism	K08907;K08907	--
arahy.Tifrunner.gnm2.ann1.F7D8SE	5.94929	TPS10	-	-	-	--
arahy.Tifrunner.gnm2.ann1.MF538D	5.87036	PSAL	Metabolism;Metabolism	Global and overview maps;Energy metabolism	K02699;K02699	--
arahy.Tifrunner.gnm2.ann1.E570TZ	5.86244	--	-	-	-	Trihelix
arahy.Tifrunner.gnm2.ann1.BTM1YE	5.84907	CAB6A	Metabolism;Metabolism	Global and overview maps;Energy metabolism	K08907;K08907	--
arahy.Tifrunner.gnm2.ann1.66SDN0	5.84683	CAB8	Metabolism;Metabolism	Global and overview maps;Energy metabolism	K08909;K08909	--
arahy.Tifrunner.gnm2.ann1.JDLK3J	5.83489	PCO2	-	-	-	--
arahy.Tifrunner.gnm2.ann1.NY433L	5.81995	--	-	-	-	--
arahy.Tifrunner.gnm2.ann1.QXM1B7	5.78892	CAB3	Metabolism;Metabolism	Global and overview maps;Energy metabolism	K08912;K08912	--
arahy.Tifrunner.gnm2.ann1.ZU6JE3	5.77265	CHLP	Metabolism;Metabolism;Metabolism;Metabolism	Global and overview maps;Global and overview maps;Metabolism of terpenoids and polyketides;Metabolism of cofactors and vitamins	K10960;K10960;K10960;K10960	--
arahy.Tifrunner.gnm2.ann1.SJG3D7	5.77104	PDV2	-	-	-	--
arahy.Tifrunner.gnm2.ann1.RYFJ47	5.7694	--	-	-	-	--
arahy.Tifrunner.gnm2.ann1.P6MJUK	5.76629	FBP	Metabolism;Metabolism;Metabolism;Metabolism;Metabolism;Metabolism;Metabolism	Global and overview maps;Global and overview maps;Global and overview maps;Carbohydrate metabolism;Energy metabolism;Carbohydrate metabolism;Carbohydrate metabolism	K03841;K03841;K03841;K03841;K03841;K03841;K03841	--
arahy.Tifrunner.gnm2.ann1.K29MSX	5.7625	PIF4	Environmental Information Processing	Signal transduction	K16189	bHLH
arahy.Tifrunner.gnm2.ann1.Q5MPVN	5.71066	RBL9	-	-	-	--
arahy.Tifrunner.gnm2.ann1.09KNS5	5.70672	PSBO	Metabolism;Metabolism	Global and overview maps;Energy metabolism	K02716;K02716	--
MSTRG.5753	5.69402	EO	-	-	-	EO
MSTRG.11941	5.69062	prfA	-	-	-	prfA
arahy.Tifrunner.gnm2.ann1.U482D3	5.6621	At4g17915	-	-	-	--
arahy.Tifrunner.gnm2.ann1.B8VX3Q	5.66129	HSFA6b	-	-	-	HSF
arahy.Tifrunner.gnm2.ann1.KZF81I	5.64746	--	-	-	-	--
arahy.Tifrunner.gnm2.ann1.77LVUR	5.62473	CYP81Q32	-	-	-	--
arahy.Tifrunner.gnm2.ann1.TW0DHY	5.61719	VIT_11s0052g01140	-	-	-	--
arahy.Tifrunner.gnm2.ann1.6JMM3R	5.57932	LCAT1	-	-	-	--
arahy.Tifrunner.gnm2.ann1.RGL1S4	5.57659	--	-	-	-	--
arahy.Tifrunner.gnm2.ann1.03USKU	5.57432	RPV1	-	-	-	--
arahy.Tifrunner.gnm2.ann1.5LUI7K	5.57289	PTAC16	-	-	-	--
arahy.Tifrunner.gnm2.ann1.UYQA7L	5.56348	OMT3	-	-	-	--
arahy.Tifrunner.gnm2.ann1.3C70LE	5.56173	NXD1	-	-	-	--
arahy.Tifrunner.gnm2.ann1.4PD0PP	5.55651	PSAG	Metabolism;Metabolism	Global and overview maps;Energy metabolism	K08905;K08905	--
arahy.Tifrunner.gnm2.ann1.LXAL56	5.55072	PCO2	-	-	-	--
arahy.Tifrunner.gnm2.ann1.38YHDK	5.5297	CLPB1	-	-	-	--
arahy.Tifrunner.gnm2.ann1.CVJ130	5.50449	LHCB4.1	Metabolism;Metabolism	Global and overview maps;Energy metabolism	K08915;K08915	--
arahy.Tifrunner.gnm2.ann1.77AFJV	5.47947	SIGE	-	-	-	--
MSTRG.6348	5.47524	HSP17.3-B	Genetic Information Processing	Folding, sorting and degradation	K13993	HSP17.3-B
arahy.Tifrunner.gnm2.ann1.MD7XU0	5.47032	CYP83B1	-	-	-	--
arahy.Tifrunner.gnm2.ann1.5PG8C6	5.4638	--	-	-	-	--
MSTRG.11272	5.45648	ATL6	-	-	-	ATL6
MSTRG.3443	5.45266	At3g10130	-	-	-	At3g10130
arahy.Tifrunner.gnm2.ann1.21N9MM	5.39478	AOX1A	-	-	-	--
arahy.Tifrunner.gnm2.ann1.E2AJGQ	5.39478	AOX1A	-	-	-	--
arahy.Tifrunner.gnm2.ann1.GG2EN1	5.33589	SR1IP1	-	-	-	--
arahy.Tifrunner.gnm2.ann1.W3WWNZ	5.31371	CYP73A14	Metabolism;Metabolism;Metabolism;Metabolism;Metabolism;Metabolism	Global and overview maps;Global and overview maps;Biosynthesis of other secondary metabolites;Metabolism of cofactors and vitamins;Biosynthesis of other secondary metabolites;Biosynthesis of other secondary metabolites	K00487;K00487;K00487;K00487;K00487;K00487	--
arahy.Tifrunner.gnm2.ann1.4NL1XF	5.29815	CML44	Organismal Systems	Environmental adaptation	K13448	--
arahy.Tifrunner.gnm2.ann1.VW8XB4	5.29642	DOX1	Metabolism;Metabolism	Global and overview maps;Lipid metabolism	K10529;K10529	--
arahy.Tifrunner.gnm2.ann1.IN1E3L	5.27643	TPT	-	-	-	--
arahy.Tifrunner.gnm2.ann1.012SKZ	5.25351	TPT	-	-	-	--
arahy.Tifrunner.gnm2.ann1.79SD3K	5.25284	RPA1A	-	-	-	--
arahy.Tifrunner.gnm2.ann1.B9ILCP	5.22085	--	-	-	-	--
arahy.Tifrunner.gnm2.ann1.WRPQ8T	5.22019	NXD1	-	-	-	--
arahy.Tifrunner.gnm2.ann1.7NDL57	5.21741	DTX54	-	-	-	--
arahy.Tifrunner.gnm2.ann1.H9FJ3E	5.2071	HSP83A	Organismal Systems;Genetic Information Processing	Environmental adaptation;Folding, sorting and degradation	K04079;K04079	--
arahy.Tifrunner.gnm2.ann1.85EBQ9	5.1954	ABCC3	Environmental Information Processing	Membrane transport	K05666	--
arahy.Tifrunner.gnm2.ann1.AGX1S0	5.19311	D27	-	-	-	--
arahy.Tifrunner.gnm2.ann1.85NLUF	5.17437	PPD4	-	-	-	--
arahy.Tifrunner.gnm2.ann1.K2R76V	5.16993	PCO2	-	-	-	--
arahy.Tifrunner.gnm2.ann1.Z0RY6M	5.15516	HCF107	-	-	-	--
arahy.Tifrunner.gnm2.ann1.KD4831	5.09248	DREB2B	-	-	-	ERF
arahy.Tifrunner.gnm2.ann1.VJD5NB	5.07133	PARA	Metabolism;Metabolism	Global and overview maps;Metabolism of other amino acids	K00799;K00799	--
arahy.Tifrunner.gnm2.ann1.Y7GC2W	5.05632	RPA1A	-	-	-	--
arahy.Tifrunner.gnm2.ann1.K9QGVV	5.03685	CYP73A2	Metabolism;Metabolism;Metabolism;Metabolism;Metabolism;Metabolism	Global and overview maps;Global and overview maps;Biosynthesis of other secondary metabolites;Metabolism of cofactors and vitamins;Biosynthesis of other secondary metabolites;Biosynthesis of other secondary metabolites	K00487;K00487;K00487;K00487;K00487;K00487	--
MSTRG.12384	5.0176	At3g22845	-	-	-	At3g22845
arahy.Tifrunner.gnm2.ann1.8138Y0	5.01626	N8DT-2	Metabolism;Metabolism;Metabolism	Global and overview maps;Global and overview maps;Metabolism of cofactors and vitamins	K09833;K09833;K09833	--
arahy.Tifrunner.gnm2.ann1.BU7NMG	4.99005	CAB13	Metabolism;Metabolism	Global and overview maps;Energy metabolism	K08914;K08914	--
arahy.Tifrunner.gnm2.ann1.YQG5EZ	4.95809	HSP83A	Organismal Systems;Genetic Information Processing	Environmental adaptation;Folding, sorting and degradation	K04079;K04079	--
arahy.Tifrunner.gnm2.ann1.D56WMI	4.9533	GATA15	-	-	-	GATA
arahy.Tifrunner.gnm2.ann1.ICF70N	4.89796	At1g54780	-	-	-	--
arahy.Tifrunner.gnm2.ann1.SE8WTS	4.88475	DREB2A	-	-	-	ERF
arahy.Tifrunner.gnm2.ann1.9CJG1H	4.87972	AKR4C9	Metabolism;Metabolism;Metabolism;Metabolism;Metabolism;Metabolism;Metabolism	Global and overview maps;Global and overview maps;Carbohydrate metabolism;Carbohydrate metabolism;Carbohydrate metabolism;Lipid metabolism;Carbohydrate metabolism	K00002;K00002;K00002;K00002;K00002;K00002;K00002	--
arahy.Tifrunner.gnm2.ann1.IE3GQ3	4.8776	PNC1	Metabolism;Metabolism;Metabolism	Global and overview maps;Global and overview maps;Biosynthesis of other secondary metabolites	K00430;K00430;K00430	--
arahy.Tifrunner.gnm2.ann1.GYA3XJ	4.87556	At3g47570	Organismal Systems;Environmental Information Processing	Environmental adaptation;Signal transduction	K13420;K13420	--
arahy.Tifrunner.gnm2.ann1.14BHD7	4.86029	--	-	-	-	--
arahy.Tifrunner.gnm2.ann1.U9PSI8	4.84918	ART2	-	-	-	--
arahy.Tifrunner.gnm2.ann1.4T09L2	4.84032	RPT3	-	-	-	--
arahy.Tifrunner.gnm2.ann1.5CRU8P	4.82382	GAPN	Metabolism;Metabolism;Metabolism;Metabolism	Global and overview maps;Global and overview maps;Carbohydrate metabolism;Carbohydrate metabolism	K00131;K00131;K00131;K00131	--
arahy.Tifrunner.gnm2.ann1.HCTL36	4.81243	PSBR	Metabolism;Metabolism	Global and overview maps;Energy metabolism	K03541;K03541	--
arahy.Tifrunner.gnm2.ann1.SIZM0A	4.80455	N8DT-2	Metabolism;Metabolism;Metabolism	Global and overview maps;Global and overview maps;Metabolism of cofactors and vitamins	K09833;K09833;K09833	--
arahy.Tifrunner.gnm2.ann1.0J9HE3	4.79833	HSP15.7	Genetic Information Processing	Folding, sorting and degradation	K13993	--
arahy.Tifrunner.gnm2.ann1.27TAQT	4.79236	BA13	Metabolism;Metabolism;Metabolism	Global and overview maps;Global and overview maps;Metabolism of terpenoids and polyketides	K09590;K09590;K09590	--
arahy.Tifrunner.gnm2.ann1.UCH6AW	4.77852	RBOHB	Organismal Systems;Environmental Information Processing	Environmental adaptation;Signal transduction	K13447;K13447	--
arahy.Tifrunner.gnm2.ann1.88EKIY	4.77652	HCF107	-	-	-	--
arahy.Tifrunner.gnm2.ann1.AUJU4A	4.77369	BHLH137	-	-	-	bHLH
arahy.Tifrunner.gnm2.ann1.X54W53	4.77072	dusA	-	-	-	--
arahy.Tifrunner.gnm2.ann1.9FP97J	4.7645	HIPP01	-	-	-	--
arahy.Tifrunner.gnm2.ann1.G052FX	4.7619	N	-	-	-	--
arahy.Tifrunner.gnm2.ann1.9T187T	4.74057	CYP76B6	-	-	-	--
arahy.Tifrunner.gnm2.ann1.II6FYR	4.69488	BAG6	-	-	-	--
arahy.Tifrunner.gnm2.ann1.8AJ57P	4.69116	LACS1	Metabolism;Cellular Processes;Metabolism;Metabolism;Metabolism	Global and overview maps;Transport and catabolism;Global and overview maps;Lipid metabolism;Lipid metabolism	K01897;K01897;K01897;K01897;K01897	--
arahy.Tifrunner.gnm2.ann1.RFY6UR	4.6865	--	-	-	-	--
arahy.Tifrunner.gnm2.ann1.18KTSH	4.66197	SPL3	-	-	-	SBP
arahy.Tifrunner.gnm2.ann1.07Q55L	4.64087	U2AF35A	Genetic Information Processing	Transcription	K12836	--
arahy.Tifrunner.gnm2.ann1.7X1X2Z	4.63319	STR9	-	-	-	--
arahy.Tifrunner.gnm2.ann1.GW3WU5	4.63236	HSF30	-	-	-	HSF
arahy.Tifrunner.gnm2.ann1.LNQZ69	4.62644	At1g48100	-	-	-	--
arahy.Tifrunner.gnm2.ann1.0E14DC	4.62615	SPA3	-	-	-	--
arahy.Tifrunner.gnm2.ann1.FCR0TM	4.62459	--	-	-	-	--
arahy.Tifrunner.gnm2.ann1.MSB8QE	4.60616	FBP	Metabolism;Metabolism;Metabolism;Metabolism;Metabolism;Metabolism;Metabolism	Global and overview maps;Global and overview maps;Global and overview maps;Carbohydrate metabolism;Energy metabolism;Carbohydrate metabolism;Carbohydrate metabolism	K03841;K03841;K03841;K03841;K03841;K03841;K03841	--
arahy.Tifrunner.gnm2.ann1.CRBY30	4.60133	GSTF9	Metabolism;Metabolism	Global and overview maps;Metabolism of other amino acids	K00799;K00799	--
arahy.Tifrunner.gnm2.ann1.XR90DA	4.5888	CHLH	Metabolism;Metabolism;Metabolism	Global and overview maps;Global and overview maps;Metabolism of cofactors and vitamins	K03403;K03403;K03403	--
arahy.Tifrunner.gnm2.ann1.14XETV	4.57313	VIT_06s0061g00120	-	-	-	--
MSTRG.3023	4.56768	--	-	-	-	--
arahy.Tifrunner.gnm2.ann1.V1P8P6	4.55722	petC	Metabolism;Metabolism	Global and overview maps;Energy metabolism	K02636;K02636	--
arahy.Tifrunner.gnm2.ann1.SQA1HV	4.54854	At1g48100	-	-	-	--
MSTRG.17033	4.54826	HPT1	Metabolism;Metabolism;Metabolism	Global and overview maps;Global and overview maps;Metabolism of cofactors and vitamins	K09833;K09833;K09833	HPT1
arahy.Tifrunner.gnm2.ann1.LT4L2L	4.54591	CHUP1	-	-	-	--
arahy.Tifrunner.gnm2.ann1.UU73T8	4.54038	BBX25	-	-	-	DBB
arahy.Tifrunner.gnm2.ann1.YUM5CF	4.53107	At2g19210	-	-	-	--
arahy.Tifrunner.gnm2.ann1.T6BXM8	4.52686	WNK5	-	-	-	--
arahy.Tifrunner.gnm2.ann1.27E6QC	4.52587	EXPA8	-	-	-	--
arahy.Tifrunner.gnm2.ann1.HFU20B	4.52356	PGRL1A	-	-	-	--
arahy.Tifrunner.gnm2.ann1.P85M38	4.51882	At1g48100	-	-	-	--
arahy.Tifrunner.gnm2.ann1.MG259H	4.51073	dusA	-	-	-	--
arahy.Tifrunner.gnm2.ann1.5L0PCQ	4.49325	RBCX2	-	-	-	--
arahy.Tifrunner.gnm2.ann1.V3B20E	4.49046	At4g27290	-	-	-	--
arahy.Tifrunner.gnm2.ann1.DU5DWV	4.48808	FKBP65	-	-	-	--
arahy.Tifrunner.gnm2.ann1.6KMR2U	4.48036	CP29B	-	-	-	--
arahy.Tifrunner.gnm2.ann1.X1PAW1	4.47957	--	-	-	-	--
arahy.Tifrunner.gnm2.ann1.ZKG8FC	4.47521	ALMT14	-	-	-	--
arahy.Tifrunner.gnm2.ann1.HJX0E8	4.47032	CRTL-E-1	Metabolism;Metabolism;Metabolism	Global and overview maps;Global and overview maps;Metabolism of terpenoids and polyketides	K06444;K06444;K06444	--
arahy.Tifrunner.gnm2.ann1.GYR78M	4.46742	WRKY51	-	-	-	WRKY
arahy.Tifrunner.gnm2.ann1.E34YE0	4.46322	VIT_06s0061g00120	-	-	-	--
arahy.Tifrunner.gnm2.ann1.27LE56	4.44812	At3g63540	-	-	-	--
arahy.Tifrunner.gnm2.ann1.31QCP5	4.44406	--	-	-	-	--
arahy.Tifrunner.gnm2.ann1.NN0MZU	4.44093	petC	Metabolism;Metabolism	Global and overview maps;Energy metabolism	K02636;K02636	--
arahy.Tifrunner.gnm2.ann1.WMSV6U	4.42794	S8H	Metabolism;Metabolism	Global and overview maps;Biosynthesis of other secondary metabolites	K23145;K23145	--
arahy.Tifrunner.gnm2.ann1.E1KG5K	4.426	FKBP65	-	-	-	--
arahy.Tifrunner.gnm2.ann1.RSU8B2	4.42349	CHLH	Metabolism;Metabolism;Metabolism	Global and overview maps;Global and overview maps;Metabolism of cofactors and vitamins	K03403;K03403;K03403	--
arahy.Tifrunner.gnm2.ann1.TYQ19L	4.41916	--	-	-	-	--
arahy.Tifrunner.gnm2.ann1.V5WWJ8	4.41437	PSAN	Metabolism;Metabolism	Global and overview maps;Energy metabolism	K02701;K02701	--
arahy.Tifrunner.gnm2.ann1.BPK097	4.40765	HSP17.4B	Genetic Information Processing	Folding, sorting and degradation	K13993	--
arahy.Tifrunner.gnm2.ann1.X1BDZQ	4.40145	CYP81E9	Metabolism;Metabolism	Global and overview maps;Biosynthesis of other secondary metabolites	K22932;K22932	--
arahy.Tifrunner.gnm2.ann1.Q52RY2	4.3974	MYB62	-	-	-	MYB
arahy.Tifrunner.gnm2.ann1.JWV15P	4.3945	OMT3	-	-	-	--
arahy.Tifrunner.gnm2.ann1.NF09I0	4.38163	HGN1	-	-	-	--
arahy.Tifrunner.gnm2.ann1.YX4IN3	4.36085	POX2	-	-	-	--
arahy.Tifrunner.gnm2.ann1.YCI8SI	4.35285	SCPL20	-	-	-	--
arahy.Tifrunner.gnm2.ann1.56Z1DA	4.35061	ufaA1	-	-	-	--
arahy.Tifrunner.gnm2.ann1.L0LQMM	4.33906	At3g27220	-	-	-	--
arahy.Tifrunner.gnm2.ann1.RN4BKJ	4.33844	--	-	-	-	--
arahy.Tifrunner.gnm2.ann1.PCT7KU	4.32345	HSP22	Genetic Information Processing	Folding, sorting and degradation	K13993	--
arahy.Tifrunner.gnm2.ann1.J9N3PQ	4.32193	CYP82A2	-	-	-	--
arahy.Tifrunner.gnm2.ann1.TQI4QJ	4.32033	HSP22	Genetic Information Processing	Folding, sorting and degradation	K13993	--
arahy.Tifrunner.gnm2.ann1.55WK8U	4.31722	CHLI	Metabolism;Metabolism;Metabolism	Global and overview maps;Global and overview maps;Metabolism of cofactors and vitamins	K03405;K03405;K03405	--
arahy.Tifrunner.gnm2.ann1.ZA3USG	4.31696	ART2	-	-	-	--
arahy.Tifrunner.gnm2.ann1.VDKY5W	4.28752	CRD1	Metabolism;Metabolism;Metabolism	Global and overview maps;Global and overview maps;Metabolism of cofactors and vitamins	K04035;K04035;K04035	--
arahy.Tifrunner.gnm2.ann1.PX7M3V	4.28098	PSAF	Metabolism;Metabolism	Global and overview maps;Energy metabolism	K02694;K02694	--
arahy.Tifrunner.gnm2.ann1.N7S4YC	4.27235	TBL39	-	-	-	--
arahy.Tifrunner.gnm2.ann1.TE0EJF	4.27235	TBL39	-	-	-	--
arahy.Tifrunner.gnm2.ann1.LLG5IK	4.24713	ADH1	Metabolism;Metabolism;Metabolism;Metabolism;Metabolism;Metabolism;Metabolism	Global and overview maps;Global and overview maps;Carbohydrate metabolism;Carbohydrate metabolism;Amino acid metabolism;Lipid metabolism;Lipid metabolism	K18857;K18857;K18857;K18857;K18857;K18857;K18857	--
arahy.Tifrunner.gnm2.ann1.XZ9EX0	4.24622	CESA1	-	-	-	bZIP
arahy.Tifrunner.gnm2.ann1.NJ5037	4.2411	--	-	-	-	--
arahy.Tifrunner.gnm2.ann1.31KTN8	4.23723	At3g27220	-	-	-	--
arahy.Tifrunner.gnm2.ann1.8F004F	4.23484	TKL-1	Metabolism;Metabolism;Metabolism;Metabolism;Metabolism;Metabolism	Global and overview maps;Global and overview maps;Global and overview maps;Global and overview maps;Energy metabolism;Carbohydrate metabolism	K00615;K00615;K00615;K00615;K00615;K00615	--
arahy.Tifrunner.gnm2.ann1.1L678P	4.22793	HCF173	-	-	-	--
arahy.Tifrunner.gnm2.ann1.G40GES	4.22329	SPA3	-	-	-	--
arahy.Tifrunner.gnm2.ann1.NAS7CZ	4.21945	--	-	-	-	--
arahy.Tifrunner.gnm2.ann1.HFR303	4.18081	--	-	-	-	--
arahy.Tifrunner.gnm2.ann1.DHZ2RQ	4.15809	PSAEB	Metabolism;Metabolism	Global and overview maps;Energy metabolism	K02693;K02693	--
arahy.Tifrunner.gnm2.ann1.EBZQ4K	4.14215	EXPA8	-	-	-	--
arahy.Tifrunner.gnm2.ann1.1C4AI2	4.13711	LOL1	-	-	-	LSD
arahy.Tifrunner.gnm2.ann1.5IH3PY	4.13711	LOL1	-	-	-	LSD
arahy.Tifrunner.gnm2.ann1.4WM679	4.1369	PCUBI4-1	Genetic Information Processing	Folding, sorting and degradation	K08770	--
arahy.Tifrunner.gnm2.ann1.D788HE	4.11848	APRR2	-	-	-	ARR-B
arahy.Tifrunner.gnm2.ann1.UAR2GI	4.10456	--	-	-	-	--
arahy.Tifrunner.gnm2.ann1.QP34EV	4.09859	COL16	-	-	-	CO-like
arahy.Tifrunner.gnm2.ann1.WHE5ZB	4.05038	AVP1	-	-	-	--
arahy.Tifrunner.gnm2.ann1.9QX17Y	4.04701	PSBR	Metabolism;Metabolism	Global and overview maps;Energy metabolism	K03541;K03541	--
MSTRG.44259	4.03666	TCP13	-	-	-	TCP13
arahy.Tifrunner.gnm2.ann1.B11B4G	4.02619	ART2	-	-	-	--
arahy.Tifrunner.gnm2.ann1.FY9BZZ	4.02533	LEA5	-	-	-	--
arahy.Tifrunner.gnm2.ann1.PF3CMY	4.02466	SPA1	Organismal Systems	Environmental adaptation	K16240	--
arahy.Tifrunner.gnm2.ann1.4JTK6F	4.02044	PGLP1A	Metabolism;Metabolism;Metabolism;Metabolism	Global and overview maps;Global and overview maps;Global and overview maps;Carbohydrate metabolism	K19269;K19269;K19269;K19269	--
arahy.Tifrunner.gnm2.ann1.7Q31U7	4.017	--	-	-	-	--
arahy.Tifrunner.gnm2.ann1.0U2YQ3	3.99261	UGT73C6	Metabolism;Metabolism	Global and overview maps;Metabolism of terpenoids and polyketides	K13496;K13496	--
MSTRG.37056	3.98289	RD22	-	-	-	RD22
arahy.Tifrunner.gnm2.ann1.JN2MSV	3.98036	MDH1	Metabolism;Metabolism;Metabolism;Metabolism	Global and overview maps;Global and overview maps;Carbohydrate metabolism;Energy metabolism	K00051;K00051;K00051;K00051	--
arahy.Tifrunner.gnm2.ann1.J5KI3B	3.97651	At1g54570	-	-	-	--
arahy.Tifrunner.gnm2.ann1.Q4G2HA	3.96863	PDC1	Metabolism;Metabolism;Metabolism	Global and overview maps;Global and overview maps;Carbohydrate metabolism	K01568;K01568;K01568	--
arahy.Tifrunner.gnm2.ann1.1B2YDL	3.95757	--	-	-	-	--
arahy.Tifrunner.gnm2.ann1.BH9RMT	3.94382	CYP81Q32	-	-	-	--
arahy.Tifrunner.gnm2.ann1.PC0G1F	3.90958	BHLH93	-	-	-	bHLH
arahy.Tifrunner.gnm2.ann1.I1HNZH	3.87431	--	-	-	-	--
arahy.Tifrunner.gnm2.ann1.0TL3A9	3.87034	ART2	-	-	-	--
arahy.Tifrunner.gnm2.ann1.KS3LQK	3.86347	Os02g0146600	-	-	-	--
arahy.Tifrunner.gnm2.ann1.TW2SCU	3.85322	UGT83A1	-	-	-	--
arahy.Tifrunner.gnm2.ann1.FPT8AU	3.85004	UGT83A1	-	-	-	--
arahy.Tifrunner.gnm2.ann1.J2TPJU	3.8413	SPA1	Organismal Systems	Environmental adaptation	K16240	--
arahy.Tifrunner.gnm2.ann1.J2LHWB	3.83794	PSBY	Metabolism;Metabolism	Global and overview maps;Energy metabolism	K02723;K02723	--
arahy.Tifrunner.gnm2.ann1.Q5JGPT	3.83348	--	-	-	-	Trihelix
arahy.Tifrunner.gnm2.ann1.U4C9QK	3.83348	--	-	-	-	Trihelix
arahy.Tifrunner.gnm2.ann1.XV37PI	3.82505	At3g47570	Organismal Systems;Environmental Information Processing	Environmental adaptation;Signal transduction	K13420;K13420	--
arahy.Tifrunner.gnm2.ann1.56VNU4	3.82399	ART2	-	-	-	--
arahy.Tifrunner.gnm2.ann1.Z41C2X	3.82399	ART2	-	-	-	--
arahy.Tifrunner.gnm2.ann1.A0205P	3.82154	NPF6.2	-	-	-	--
arahy.Tifrunner.gnm2.ann1.BE5MC1	3.81957	CAX3	-	-	-	--
arahy.Tifrunner.gnm2.ann1.V4B8PK	3.81233	SN1	-	-	-	--
arahy.Tifrunner.gnm2.ann1.CDA9C7	3.78965	At4g30420	-	-	-	--
arahy.Tifrunner.gnm2.ann1.QLL4PD	3.78315	ARR9	Environmental Information Processing	Signal transduction	K14492	--
arahy.Tifrunner.gnm2.ann1.QDSR7W	3.78162	PSAO	Metabolism;Metabolism	Global and overview maps;Energy metabolism	K14332;K14332	--
arahy.Tifrunner.gnm2.ann1.IPL01G	3.77587	CP12-2	-	-	-	--
MSTRG.27764	3.77137	At3g28850	-	-	-	At3g28850
arahy.Tifrunner.gnm2.ann1.XE2WF0	3.75578	CRD1	Metabolism;Metabolism;Metabolism	Global and overview maps;Global and overview maps;Metabolism of cofactors and vitamins	K04035;K04035;K04035	--
arahy.Tifrunner.gnm2.ann1.FA8BAD	3.74106	ABCC10	Environmental Information Processing	Membrane transport	K05666	--
arahy.Tifrunner.gnm2.ann1.LVE7NM	3.73809	RPT2	-	-	-	--
arahy.Tifrunner.gnm2.ann1.HQY7NK	3.70784	VIT_06s0061g00120	-	-	-	--
arahy.Tifrunner.gnm2.ann1.D9Q2X2	3.70594	GSTU17	Metabolism;Metabolism	Global and overview maps;Metabolism of other amino acids	K00799;K00799	--
arahy.Tifrunner.gnm2.ann1.66WYUB	3.69903	ADH1	Metabolism;Metabolism;Metabolism;Metabolism;Metabolism;Metabolism;Metabolism	Global and overview maps;Global and overview maps;Carbohydrate metabolism;Carbohydrate metabolism;Amino acid metabolism;Lipid metabolism;Lipid metabolism	K18857;K18857;K18857;K18857;K18857;K18857;K18857	--
arahy.Tifrunner.gnm2.ann1.U9DM18	3.69792	GAPN	Metabolism;Metabolism;Metabolism;Metabolism	Global and overview maps;Global and overview maps;Carbohydrate metabolism;Carbohydrate metabolism	K00131;K00131;K00131;K00131	--
arahy.Tifrunner.gnm2.ann1.E8ST2Z	3.68273	RPT3	-	-	-	--
arahy.Tifrunner.gnm2.ann1.KX3KVT	3.68273	RPT3	-	-	-	--
MSTRG.25135	3.67146	At3g10130	-	-	-	At3g10130
arahy.Tifrunner.gnm2.ann1.4DJY3R	3.62642	ASR1	-	-	-	--
arahy.Tifrunner.gnm2.ann1.0C8NZA	3.61701	AKR1	-	-	-	--
arahy.Tifrunner.gnm2.ann1.6DQ39T	3.61094	LHCB4.1	Metabolism;Metabolism	Global and overview maps;Energy metabolism	K08915;K08915	--
arahy.Tifrunner.gnm2.ann1.VWE764	3.59622	PDC1	Metabolism;Metabolism;Metabolism	Global and overview maps;Global and overview maps;Carbohydrate metabolism	K01568;K01568;K01568	--
arahy.Tifrunner.gnm2.ann1.512R9H	3.58393	ART2	-	-	-	--
arahy.Tifrunner.gnm2.ann1.U4K9V9	3.58038	TIL	-	-	-	--
arahy.Tifrunner.gnm2.ann1.8Q6BIU	3.5792	SDR3b	-	-	-	--
arahy.Tifrunner.gnm2.ann1.EFB7JN	3.56683	MSRB1	-	-	-	--
arahy.Tifrunner.gnm2.ann1.WLZ7Z3	3.56309	FAD7	-	-	-	--
arahy.Tifrunner.gnm2.ann1.Q60T31	3.55245	prfA	-	-	-	--
arahy.Tifrunner.gnm2.ann1.9U5P9R	3.53916	NPF6.4	-	-	-	--
arahy.Tifrunner.gnm2.ann1.5I47GQ	3.53442	NMT4	-	-	-	--
arahy.Tifrunner.gnm2.ann1.8D4CC7	3.53098	DTX40	-	-	-	--
arahy.Tifrunner.gnm2.ann1.5GPW5B	3.52384	TKL-1	Metabolism;Metabolism;Metabolism;Metabolism;Metabolism;Metabolism	Global and overview maps;Global and overview maps;Global and overview maps;Global and overview maps;Energy metabolism;Carbohydrate metabolism	K00615;K00615;K00615;K00615;K00615;K00615	--
arahy.Tifrunner.gnm2.ann1.HPB1RW	3.49655	HIPP03	-	-	-	--
arahy.Tifrunner.gnm2.ann1.ZDME3V	3.48477	At1g48100	Metabolism;Metabolism	Global and overview maps;Carbohydrate metabolism	K01184;K01184	--
arahy.Tifrunner.gnm2.ann1.EMJ2JU	3.47879	ACA12	-	-	-	--
arahy.Tifrunner.gnm2.ann1.9BXG3M	3.47862	CAB7	Metabolism;Metabolism	Global and overview maps;Energy metabolism	K08908;K08908	--
MSTRG.6643	3.4515	FRS5	-	-	-	FRS5
arahy.Tifrunner.gnm2.ann1.8N3EDT	3.44345	--	-	-	-	--
arahy.Tifrunner.gnm2.ann1.3B8Q14	3.4417	At1g60420	-	-	-	--
MSTRG.12587	3.43661	PCUBI4-1	Genetic Information Processing	Folding, sorting and degradation	K08770	PCUBI4-1
arahy.Tifrunner.gnm2.ann1.S4AEC7	3.42689	3PCR	Metabolism;Metabolism;Metabolism	Global and overview maps;Global and overview maps;Metabolism of cofactors and vitamins	K00218;K00218;K00218	--
arahy.Tifrunner.gnm2.ann1.L9NF1I	3.42229	CAT5	-	-	-	--
arahy.Tifrunner.gnm2.ann1.AT5SE4	3.41445	--	-	-	-	--
arahy.Tifrunner.gnm2.ann1.9Z13IR	3.40968	PORA	Metabolism;Metabolism;Metabolism	Global and overview maps;Global and overview maps;Metabolism of cofactors and vitamins	K00218;K00218;K00218	--
arahy.Tifrunner.gnm2.ann1.A3GNNU	3.39647	MDH1	Metabolism;Metabolism;Metabolism;Metabolism	Global and overview maps;Global and overview maps;Carbohydrate metabolism;Energy metabolism	K00051;K00051;K00051;K00051	--
arahy.Tifrunner.gnm2.ann1.VW4TEM	3.35852	CESA1	-	-	-	bZIP
arahy.Tifrunner.gnm2.ann1.HYLU9Z	3.35311	At5g05600	-	-	-	--
arahy.Tifrunner.gnm2.ann1.VES4LD	3.3486	SN1	-	-	-	--
arahy.Tifrunner.gnm2.ann1.BP2DBN	3.33005	TIP1-3	-	-	-	--
arahy.Tifrunner.gnm2.ann1.XXH2X2	3.32747	UGT75C1	-	-	-	--
arahy.Tifrunner.gnm2.ann1.K25JBG	3.32386	--	-	-	-	--
arahy.Tifrunner.gnm2.ann1.71BBCE	3.30822	SULTR3;5	-	-	-	--
arahy.Tifrunner.gnm2.ann1.N044W1	3.29593	SIGA	-	-	-	--
arahy.Tifrunner.gnm2.ann1.UY7VYK	3.28671	ACS1	Metabolism;Metabolism;Environmental Information Processing;Metabolism	Global and overview maps;Global and overview maps;Signal transduction;Amino acid metabolism	K20772;K20772;K20772;K20772	--
arahy.Tifrunner.gnm2.ann1.KQC6RY	3.28129	SOQ1	-	-	-	--
arahy.Tifrunner.gnm2.ann1.2A3E3X	3.2676	BGLU11	Metabolism;Metabolism;Metabolism;Metabolism;Metabolism	Global and overview maps;Global and overview maps;Carbohydrate metabolism;Biosynthesis of other secondary metabolites;Metabolism of other amino acids	K01188;K01188;K01188;K01188;K01188	--
arahy.Tifrunner.gnm2.ann1.UB10Y8	3.25724	APRR2	-	-	-	ARR-B
arahy.Tifrunner.gnm2.ann1.BVXC9K	3.25376	SOQ1	-	-	-	--
arahy.Tifrunner.gnm2.ann1.D11Z9R	3.23926	BHLH93	-	-	-	bHLH
arahy.Tifrunner.gnm2.ann1.JQ6XER	3.2167	LONRF2	-	-	-	--
arahy.Tifrunner.gnm2.ann1.S77KHM	3.17858	--	-	-	-	--
arahy.Tifrunner.gnm2.ann1.46FXJU	3.17695	ABCC3	Environmental Information Processing	Membrane transport	K05666	--
arahy.Tifrunner.gnm2.ann1.WPG9ZU	3.17643	DTX27	-	-	-	--
arahy.Tifrunner.gnm2.ann1.78LN1U	3.17354	PME53	Metabolism;Metabolism	Global and overview maps;Carbohydrate metabolism	K01051;K01051	--
arahy.Tifrunner.gnm2.ann1.72UZ71	3.1399	PSB28	Metabolism;Metabolism	Global and overview maps;Energy metabolism	K08903;K08903	--
arahy.Tifrunner.gnm2.ann1.HW5QP5	3.13374	TDC2	Metabolism;Metabolism;Metabolism;Metabolism;Metabolism;Metabolism;Metabolism;Metabolism	Global and overview maps;Global and overview maps;Amino acid metabolism;Amino acid metabolism;Amino acid metabolism;Biosynthesis of other secondary metabolites;Biosynthesis of other secondary metabolites;Biosynthesis of other secondary metabolites	K01593;K01593;K01593;K01593;K01593;K01593;K01593;K01593	--
MSTRG.33154	3.12803	--	-	-	-	--
arahy.Tifrunner.gnm2.ann1.2W1XFU	3.12611	3PCR	Metabolism;Metabolism;Metabolism	Global and overview maps;Global and overview maps;Metabolism of cofactors and vitamins	K00218;K00218;K00218	--
arahy.Tifrunner.gnm2.ann1.6M4P9K	3.09912	--	-	-	-	--
arahy.Tifrunner.gnm2.ann1.IW0ZP6	3.09367	HEMA1	Metabolism;Metabolism;Metabolism	Global and overview maps;Global and overview maps;Metabolism of cofactors and vitamins	K02492;K02492;K02492	--
arahy.Tifrunner.gnm2.ann1.2861FR	3.09309	GA20OX1	Metabolism;Metabolism;Metabolism	Global and overview maps;Global and overview maps;Metabolism of terpenoids and polyketides	K05282;K05282;K05282	--
arahy.Tifrunner.gnm2.ann1.I8FEWW	3.09182	GSVIVT00023967001	Metabolism;Metabolism;Metabolism	Global and overview maps;Global and overview maps;Biosynthesis of other secondary metabolites	K00430;K00430;K00430	--
arahy.Tifrunner.gnm2.ann1.WJSS10	3.09088	--	-	-	-	--
arahy.Tifrunner.gnm2.ann1.ESH7KG	3.08611	FTSHI4	-	-	-	--
arahy.Tifrunner.gnm2.ann1.86F2TK	3.07269	CAB8	Metabolism;Metabolism	Global and overview maps;Energy metabolism	K08909;K08909	--
arahy.Tifrunner.gnm2.ann1.8MUI2Y	3.06626	ABCC10	Environmental Information Processing	Membrane transport	K05666	--
arahy.Tifrunner.gnm2.ann1.400PFG	3.06372	HCF173	-	-	-	--
arahy.Tifrunner.gnm2.ann1.ECK8LG	3.0607	FTSH2	-	-	-	--
arahy.Tifrunner.gnm2.ann1.T0HPDF	3.06035	ABC1K8	-	-	-	--
arahy.Tifrunner.gnm2.ann1.GJCV3J	3.06	PSK3	-	-	-	--
arahy.Tifrunner.gnm2.ann1.9LA4BC	3.0574	NPF6.2	-	-	-	--
arahy.Tifrunner.gnm2.ann1.1DZ6TK	3.02351	SABP2	-	-	-	--
arahy.Tifrunner.gnm2.ann1.4DPV3H	3.02166	KWL1	-	-	-	--
arahy.Tifrunner.gnm2.ann1.V2AG0S	3.01438	HSP18.5-C	Genetic Information Processing	Folding, sorting and degradation	K13993	--
arahy.Tifrunner.gnm2.ann1.C14L30	3.01173	HY5	-	-	-	bZIP
arahy.Tifrunner.gnm2.ann1.JGU2U8	3.00371	NPF7.3	-	-	-	--
arahy.Tifrunner.gnm2.ann1.WN738C	3.00188	At1g54570	-	-	-	--
arahy.Tifrunner.gnm2.ann1.J106XQ	2.9861	SBT1.8	-	-	-	--
arahy.Tifrunner.gnm2.ann1.S3R8GT	2.97316	ABC1K8	-	-	-	--
arahy.Tifrunner.gnm2.ann1.VQ5KVR	2.96447	PYL4	Environmental Information Processing;Environmental Information Processing	Signal transduction;Signal transduction	K14496;K14496	--
arahy.Tifrunner.gnm2.ann1.96L8KV	2.95813	At5g64460	-	-	-	--
arahy.Tifrunner.gnm2.ann1.5PBU8Q	2.95681	GSVIVT00023967001	Metabolism;Metabolism;Metabolism	Global and overview maps;Global and overview maps;Biosynthesis of other secondary metabolites	K00430;K00430;K00430	--
arahy.Tifrunner.gnm2.ann1.VZ818S	2.95557	At1g06620	-	-	-	--
arahy.Tifrunner.gnm2.ann1.LAL591	2.95381	--	-	-	-	--
arahy.Tifrunner.gnm2.ann1.YH7XEC	2.89702	GAPC2	Metabolism;Metabolism;Metabolism;Metabolism;Metabolism;Metabolism	Global and overview maps;Global and overview maps;Global and overview maps;Global and overview maps;Carbohydrate metabolism;Energy metabolism	K00134;K00134;K00134;K00134;K00134;K00134	--
arahy.Tifrunner.gnm2.ann1.JBT1X5	2.86545	At5g64460	-	-	-	--
arahy.Tifrunner.gnm2.ann1.E9M6IW	2.86458	HSP90-5	Organismal Systems;Genetic Information Processing	Environmental adaptation;Folding, sorting and degradation	K09487;K09487	--
arahy.Tifrunner.gnm2.ann1.E4NDZP	2.86442	TIL	-	-	-	--
arahy.Tifrunner.gnm2.ann1.55TXVJ	2.85991	PPL1	Metabolism;Metabolism	Global and overview maps;Energy metabolism	K02717;K02717	--
arahy.Tifrunner.gnm2.ann1.XEQF22	2.85991	PPL1	Metabolism;Metabolism	Global and overview maps;Energy metabolism	K02717;K02717	--
arahy.Tifrunner.gnm2.ann1.JX8YLS	2.85897	PDX13	Metabolism;Metabolism	Global and overview maps;Metabolism of cofactors and vitamins	K06215;K06215	--
arahy.Tifrunner.gnm2.ann1.JWHM9L	2.85044	--	-	-	-	--
arahy.Tifrunner.gnm2.ann1.J9AJ01	2.84467	LHCB5	Metabolism;Metabolism	Global and overview maps;Energy metabolism	K08916;K08916	--
arahy.Tifrunner.gnm2.ann1.Z287JL	2.8411	--	-	-	-	--
arahy.Tifrunner.gnm2.ann1.T4QLFX	2.79853	PMA4	Metabolism;Metabolism	Global and overview maps;Energy metabolism	K01535;K01535	--
arahy.Tifrunner.gnm2.ann1.DT2D19	2.79182	--	-	-	-	--
arahy.Tifrunner.gnm2.ann1.NX4WQG	2.78975	BHLH93	-	-	-	bHLH
arahy.Tifrunner.gnm2.ann1.1W477Y	2.77903	P5CS	Metabolism;Metabolism;Metabolism;Metabolism	Global and overview maps;Global and overview maps;Global and overview maps;Amino acid metabolism	K12657;K12657;K12657;K12657	--
arahy.Tifrunner.gnm2.ann1.K9LPZT	2.75734	IIL1	Metabolism;Metabolism;Metabolism;Metabolism;Metabolism;Metabolism;Metabolism	Global and overview maps;Global and overview maps;Global and overview maps;Global and overview maps;Amino acid metabolism;Biosynthesis of other secondary metabolites;Carbohydrate metabolism	K01703;K01703;K01703;K01703;K01703;K01703;K01703	--
arahy.Tifrunner.gnm2.ann1.WK6QAZ	2.75452	TPRP-F1	-	-	-	--
MSTRG.43638	2.75034	--	-	-	-	--
arahy.Tifrunner.gnm2.ann1.54A98K	2.72754	PDX13	Metabolism;Metabolism	Global and overview maps;Metabolism of cofactors and vitamins	K06215;K06215	--
arahy.Tifrunner.gnm2.ann1.DC6B04	2.71777	PPD	Metabolism;Metabolism;Metabolism;Metabolism;Metabolism;Metabolism	Global and overview maps;Global and overview maps;Global and overview maps;Carbohydrate metabolism;Carbohydrate metabolism;Energy metabolism	K01006;K01006;K01006;K01006;K01006;K01006	--
arahy.Tifrunner.gnm2.ann1.ASR8I2	2.66406	SBT1.8	-	-	-	--
arahy.Tifrunner.gnm2.ann1.083TJ3	2.60437	CAX3	-	-	-	--

## Sheet: Dataset2
Supplemental Dataset 2. List of DEGs down-regulated in HR compared to PR. Only log2(fc)＜-2.0 differently expressed genes were selected.
id	log2(FC M V R)	Symbol	KEGG_A_class	KEGG_B_class	K_ID	TF_family
arahy.Tifrunner.gnm2.ann1.NB2RRK	-2.54514	PAL2	Metabolism;Metabolism;Metabolism;Metabolism	Global and overview maps;Global and overview maps;Biosynthesis of other secondary metabolites;Amino acid metabolism	K10775;K10775;K10775;K10775	--
arahy.Tifrunner.gnm2.ann1.I7JLU4	-2.67209	SMU2	-	-	-	--
arahy.Tifrunner.gnm2.ann1.9BU3J2	-2.6738	PDR3	-	-	-	--
arahy.Tifrunner.gnm2.ann1.FUEI9J	-2.6973	SWEET3	-	-	-	--
arahy.Tifrunner.gnm2.ann1.MT8FXZ	-2.70283	CYP93A3	-	-	-	--
arahy.Tifrunner.gnm2.ann1.I7Y4WF	-2.70344	TLP1	-	-	-	--
arahy.Tifrunner.gnm2.ann1.IXJA1X	-2.70849	--	-	-	-	--
arahy.Tifrunner.gnm2.ann1.09EZ08	-2.70907	BCB	-	-	-	--
arahy.Tifrunner.gnm2.ann1.WSM0H5	-2.72336	LAC22	-	-	-	--
arahy.Tifrunner.gnm2.ann1.XP5L8X	-2.73566	--	-	-	-	--
arahy.Tifrunner.gnm2.ann1.UFA08L	-2.73852	MYB20	-	-	-	MYB
arahy.Tifrunner.gnm2.ann1.R5CNPB	-2.73927	RD19A	Organismal Systems	Environmental adaptation	K01373	--
arahy.Tifrunner.gnm2.ann1.BWKC5Z	-2.75566	At2g19130	-	-	-	--
arahy.Tifrunner.gnm2.ann1.GMM291	-2.75959	CLPB3	-	-	-	--
MSTRG.44266	-2.77515	FER	-	-	-	FER
MSTRG.12385	-2.77724	ACA12	-	-	-	ACA12
arahy.Tifrunner.gnm2.ann1.CBA0IH	-2.80002	CTL2	-	-	-	--
arahy.Tifrunner.gnm2.ann1.TPIF41	-2.81038	MTB1	-	-	-	bHLH
arahy.Tifrunner.gnm2.ann1.34QMY0	-2.82395	LAC22	-	-	-	--
arahy.Tifrunner.gnm2.ann1.7NL1KT	-2.84378	SWEET3	-	-	-	--
MSTRG.5833	-2.8497	--	-	-	-	--
arahy.Tifrunner.gnm2.ann1.DYSG1V	-2.8671	At1g28590	-	-	-	--
arahy.Tifrunner.gnm2.ann1.F9DTFM	-2.87252	SCL14	-	-	-	GRAS
arahy.Tifrunner.gnm2.ann1.DMI4PH	-2.87307	--	-	-	-	--
arahy.Tifrunner.gnm2.ann1.PDB40E	-2.8799	PDR3	-	-	-	--
arahy.Tifrunner.gnm2.ann1.86FTER	-2.88298	--	-	-	-	--
arahy.Tifrunner.gnm2.ann1.I3M5SU	-2.88422	UXT1	-	-	-	--
arahy.Tifrunner.gnm2.ann1.GDD9UC	-2.88967	At1g06840	-	-	-	--
arahy.Tifrunner.gnm2.ann1.Y78IXY	-2.90267	--	-	-	-	--
arahy.Tifrunner.gnm2.ann1.FIT9JY	-2.9101	APA1	-	-	-	--
arahy.Tifrunner.gnm2.ann1.BELI5P	-2.91943	NPF4.5	-	-	-	--
arahy.Tifrunner.gnm2.ann1.KDTA1N	-2.92293	PLP7	-	-	-	--
arahy.Tifrunner.gnm2.ann1.M165LK	-2.92335	TGA10	Environmental Information Processing	Signal transduction	K14431	--
arahy.Tifrunner.gnm2.ann1.W7LA7X	-2.92531	PLP7	-	-	-	--
arahy.Tifrunner.gnm2.ann1.F5KP1I	-2.93313	MAKR5	-	-	-	--
arahy.Tifrunner.gnm2.ann1.0X1Y55	-2.93871	NPF4.3	-	-	-	--
arahy.Tifrunner.gnm2.ann1.6B5FLC	-2.95407	--	-	-	-	--
arahy.Tifrunner.gnm2.ann1.GZJ8DG	-2.95499	FLA12	-	-	-	--
arahy.Tifrunner.gnm2.ann1.02RLW9	-2.97919	At1g18910	-	-	-	--
arahy.Tifrunner.gnm2.ann1.T8CK68	-2.98783	HSP26-A	Metabolism;Metabolism	Global and overview maps;Metabolism of other amino acids	K00799;K00799	--
arahy.Tifrunner.gnm2.ann1.704E4A	-2.99446	--	-	-	-	--
arahy.Tifrunner.gnm2.ann1.7SV8ZX	-2.99631	AVT1I	-	-	-	--
arahy.Tifrunner.gnm2.ann1.U3KQD4	-3.01173	CTL2	-	-	-	--
arahy.Tifrunner.gnm2.ann1.WJ8WCF	-3.01291	VIT_05s0020g01830	-	-	-	--
arahy.Tifrunner.gnm2.ann1.WIC1DS	-3.01534	SPBC2A9.03	-	-	-	--
arahy.Tifrunner.gnm2.ann1.VM43RE	-3.01812	--	-	-	-	--
arahy.Tifrunner.gnm2.ann1.W79CCZ	-3.02106	CESA8	-	-	-	--
arahy.Tifrunner.gnm2.ann1.0RH9QK	-3.04164	MYC2	Environmental Information Processing;Environmental Information Processing	Signal transduction;Signal transduction	K13422;K13422	bHLH
arahy.Tifrunner.gnm2.ann1.D615WN	-3.04164	MYC2	Environmental Information Processing;Environmental Information Processing	Signal transduction;Signal transduction	K13422;K13422	bHLH
arahy.Tifrunner.gnm2.ann1.CAKS1J	-3.06879	--	-	-	-	--
arahy.Tifrunner.gnm2.ann1.B66YEF	-3.07088	HRPN	Metabolism;Metabolism;Metabolism	Global and overview maps;Global and overview maps;Biosynthesis of other secondary metabolites	K00430;K00430;K00430	--
arahy.Tifrunner.gnm2.ann1.35VVQ3	-3.07403	--	-	-	-	--
arahy.Tifrunner.gnm2.ann1.ZN7Y7A	-3.07493	WRKY11	-	-	-	WRKY
arahy.Tifrunner.gnm2.ann1.668WW2	-3.09125	TAX1	-	-	-	--
arahy.Tifrunner.gnm2.ann1.83QM18	-3.0967	APY2	Metabolism;Metabolism;Metabolism;Metabolism	Global and overview maps;Global and overview maps;Nucleotide metabolism;Nucleotide metabolism	K14641;K14641;K14641;K14641	--
arahy.Tifrunner.gnm2.ann1.782MA8	-3.10353	At4g27520	-	-	-	--
arahy.Tifrunner.gnm2.ann1.BLVN7J	-3.12362	At1g63410	-	-	-	--
arahy.Tifrunner.gnm2.ann1.5FG7TI	-3.12957	AVT6A	-	-	-	--
arahy.Tifrunner.gnm2.ann1.3QT14C	-3.13086	FLA11	-	-	-	--
arahy.Tifrunner.gnm2.ann1.VLLC8N	-3.13192	ABCB15	Environmental Information Processing	Membrane transport	K05658	--
arahy.Tifrunner.gnm2.ann1.S82CNL	-3.13501	NPF4.5	-	-	-	--
arahy.Tifrunner.gnm2.ann1.N1DX8X	-3.15574	CYP76T24	-	-	-	--
MSTRG.531	-3.15726	--	-	-	-	--
arahy.Tifrunner.gnm2.ann1.V28JVI	-3.16389	CESA7	-	-	-	--
arahy.Tifrunner.gnm2.ann1.KT6FMN	-3.1639	NRAMP5	-	-	-	--
arahy.Tifrunner.gnm2.ann1.L2FRMW	-3.17119	At1g06800	-	-	-	--
arahy.Tifrunner.gnm2.ann1.LXJ7K2	-3.18051	ATHB-7	-	-	-	HD-ZIP
arahy.Tifrunner.gnm2.ann1.UPMC5B	-3.18326	--	-	-	-	--
arahy.Tifrunner.gnm2.ann1.QC0SSE	-3.20699	ABCG25	Environmental Information Processing	Membrane transport	K05681	--
arahy.Tifrunner.gnm2.ann1.IS7CAM	-3.21313	CCR4	-	-	-	--
arahy.Tifrunner.gnm2.ann1.8S3TJW	-3.2159	PHO1	-	-	-	--
arahy.Tifrunner.gnm2.ann1.S7NHY3	-3.22679	COMT1	-	-	-	--
arahy.Tifrunner.gnm2.ann1.0UWS9P	-3.23158	GH3.6	Environmental Information Processing	Signal transduction	K14487	--
arahy.Tifrunner.gnm2.ann1.93RWPI	-3.24658	NIP5-1	-	-	-	--
arahy.Tifrunner.gnm2.ann1.RD18JJ	-3.25292	ARF19	-	-	-	ARF
arahy.Tifrunner.gnm2.ann1.V50W2G	-3.26206	SEOB	-	-	-	--
arahy.Tifrunner.gnm2.ann1.AUV6LD	-3.26558	--	-	-	-	--
arahy.Tifrunner.gnm2.ann1.MV0Q13	-3.28311	NPF2.6	-	-	-	--
arahy.Tifrunner.gnm2.ann1.TQH2IV	-3.28536	MLP43	-	-	-	--
arahy.Tifrunner.gnm2.ann1.WK7RUW	-3.29099	Bp10	-	-	-	--
arahy.Tifrunner.gnm2.ann1.UX4ERZ	-3.31137	RD19A	Organismal Systems	Environmental adaptation	K01373	--
arahy.Tifrunner.gnm2.ann1.M5LIDL	-3.3167	At2g37460	-	-	-	--
arahy.Tifrunner.gnm2.ann1.1YSK8M	-3.32433	BGAL8	-	-	-	--
arahy.Tifrunner.gnm2.ann1.XX8GUS	-3.3334	MLP146	-	-	-	--
arahy.Tifrunner.gnm2.ann1.1E45SP	-3.33661	MTP9	-	-	-	--
arahy.Tifrunner.gnm2.ann1.49L2N7	-3.36641	CLPB3	-	-	-	--
arahy.Tifrunner.gnm2.ann1.QU1D1P	-3.37116	CCR1	-	-	-	--
arahy.Tifrunner.gnm2.ann1.3XV062	-3.37179	AOP1	-	-	-	--
MSTRG.27788	-3.38576	--	-	-	-	--
arahy.Tifrunner.gnm2.ann1.BK4CWA	-3.38827	AHL	Metabolism;Metabolism	Global and overview maps;Energy metabolism	K01082;K01082	--
arahy.Tifrunner.gnm2.ann1.WNDJ9P	-3.38862	FLA11	-	-	-	--
arahy.Tifrunner.gnm2.ann1.5932D5	-3.40687	At5g63180	Metabolism;Metabolism	Global and overview maps;Carbohydrate metabolism	K01728;K01728	--
arahy.Tifrunner.gnm2.ann1.XML312	-3.40783	At4g08290	-	-	-	--
MSTRG.30637	-3.40847	FTIP3	-	-	-	FTIP3
arahy.Tifrunner.gnm2.ann1.091A4A	-3.42178	WRKY17	-	-	-	WRKY
arahy.Tifrunner.gnm2.ann1.I1VTPH	-3.44164	At4g08290	-	-	-	--
arahy.Tifrunner.gnm2.ann1.5J1CNA	-3.44264	At5g65660	-	-	-	--
arahy.Tifrunner.gnm2.ann1.PQZ31Q	-3.44788	--	-	-	-	--
arahy.Tifrunner.gnm2.ann1.5MT86C	-3.45433	WAK5	-	-	-	--
arahy.Tifrunner.gnm2.ann1.PM0FQ0	-3.45453	--	-	-	-	--
arahy.Tifrunner.gnm2.ann1.65MVIR	-3.47287	DTX14	-	-	-	--
arahy.Tifrunner.gnm2.ann1.GBJR32	-3.47805	At4g27190	-	-	-	--
arahy.Tifrunner.gnm2.ann1.SBT9R0	-3.49222	PME41	Metabolism;Metabolism	Global and overview maps;Carbohydrate metabolism	K01051;K01051	--
arahy.Tifrunner.gnm2.ann1.DGS72K	-3.49685	NPF7.3	-	-	-	--
arahy.Tifrunner.gnm2.ann1.GTL81D	-3.50148	MAN6	Metabolism;Metabolism	Global and overview maps;Carbohydrate metabolism	K19355;K19355	--
arahy.Tifrunner.gnm2.ann1.KAP8H4	-3.53051	F6H1-3	Metabolism;Metabolism	Global and overview maps;Biosynthesis of other secondary metabolites	K06892;K06892	--
arahy.Tifrunner.gnm2.ann1.N0BKZ2	-3.54683	MTB1	-	-	-	bHLH
arahy.Tifrunner.gnm2.ann1.97PUVG	-3.54998	FTIP3	-	-	-	--
arahy.Tifrunner.gnm2.ann1.BMEB8K	-3.54998	FTIP3	-	-	-	--
arahy.Tifrunner.gnm2.ann1.QWSZ5H	-3.56532	F6H1-3	Metabolism;Metabolism	Global and overview maps;Biosynthesis of other secondary metabolites	K06892;K06892	--
arahy.Tifrunner.gnm2.ann1.L22S2R	-3.56571	CESA4	-	-	-	--
arahy.Tifrunner.gnm2.ann1.KV1FNA	-3.57069	At3g05950	-	-	-	--
arahy.Tifrunner.gnm2.ann1.XSVY15	-3.58137	LOX1.3	Metabolism	Lipid metabolism	K15718	--
arahy.Tifrunner.gnm2.ann1.G4J84I	-3.58196	TIP2-2	-	-	-	--
arahy.Tifrunner.gnm2.ann1.WNMX7W	-3.58538	GH3.1	Environmental Information Processing	Signal transduction	K14487	--
arahy.Tifrunner.gnm2.ann1.KT5A6J	-3.5928	MIK2	-	-	-	--
arahy.Tifrunner.gnm2.ann1.XMF1GC	-3.60219	NRAMP5	-	-	-	--
arahy.Tifrunner.gnm2.ann1.M7858J	-3.60835	At4g08290	-	-	-	--
arahy.Tifrunner.gnm2.ann1.9G7IH4	-3.62557	SBT4.3	-	-	-	--
arahy.Tifrunner.gnm2.ann1.VUSB1V	-3.62882	CKX4	Metabolism;Metabolism	Global and overview maps;Metabolism of terpenoids and polyketides	K00279;K00279	--
arahy.Tifrunner.gnm2.ann1.FVVA4B	-3.65851	At4g27270	Metabolism;Metabolism;Metabolism	Global and overview maps;Global and overview maps;Metabolism of cofactors and vitamins	K03809;K03809;K03809	--
arahy.Tifrunner.gnm2.ann1.NWGY5G	-3.67243	SRS1	-	-	-	SRS
arahy.Tifrunner.gnm2.ann1.6G8285	-3.67638	IRX12	-	-	-	--
arahy.Tifrunner.gnm2.ann1.RAFL9Y	-3.68924	FRO2	-	-	-	--
arahy.Tifrunner.gnm2.ann1.4WKR5S	-3.69049	AOP1	-	-	-	--
arahy.Tifrunner.gnm2.ann1.J8M6QI	-3.69927	CESA4	-	-	-	--
arahy.Tifrunner.gnm2.ann1.AW6SSY	-3.72008	At4g16820	-	-	-	--
arahy.Tifrunner.gnm2.ann1.X6QATA	-3.72469	CSLE1	-	-	-	--
arahy.Tifrunner.gnm2.ann1.9BKN09	-3.72516	SDR1	Metabolism;Metabolism	Global and overview maps;Metabolism of terpenoids and polyketides	K15095;K15095	--
arahy.Tifrunner.gnm2.ann1.4Z06T4	-3.7254	--	-	-	-	--
arahy.Tifrunner.gnm2.ann1.AEW45S	-3.73469	Bp10	-	-	-	--
arahy.Tifrunner.gnm2.ann1.IC6AW7	-3.7669	WRKY35	-	-	-	WRKY
arahy.Tifrunner.gnm2.ann1.VG2ADC	-3.77311	TBL3	-	-	-	--
arahy.Tifrunner.gnm2.ann1.CNV9AJ	-3.7791	At5g20050	-	-	-	--
arahy.Tifrunner.gnm2.ann1.12VNU2	-3.78592	LYK5	-	-	-	--
arahy.Tifrunner.gnm2.ann1.GIRG4P	-3.79553	NPF4.5	-	-	-	--
arahy.Tifrunner.gnm2.ann1.1F4Y0R	-3.80305	At5g26010	-	-	-	--
arahy.Tifrunner.gnm2.ann1.Y8803N	-3.81661	At4g16820	-	-	-	--
arahy.Tifrunner.gnm2.ann1.6J67DK	-3.82018	F3GGT1	Metabolism;Metabolism	Global and overview maps;Biosynthesis of other secondary metabolites	K22794;K22794	--
arahy.Tifrunner.gnm2.ann1.T3VW13	-3.86954	44835	-	-	-	--
arahy.Tifrunner.gnm2.ann1.204G50	-3.87482	UGT83A1	-	-	-	--
arahy.Tifrunner.gnm2.ann1.KF3T21	-3.88862	PER52	Metabolism;Metabolism;Metabolism	Global and overview maps;Global and overview maps;Biosynthesis of other secondary metabolites	K00430;K00430;K00430	--
arahy.Tifrunner.gnm2.ann1.B5S055	-3.89188	TIP2-2	-	-	-	--
arahy.Tifrunner.gnm2.ann1.6Q1F8D	-3.89773	At4g16820	-	-	-	--
arahy.Tifrunner.gnm2.ann1.HP5D19	-3.89773	At4g16820	-	-	-	--
arahy.Tifrunner.gnm2.ann1.85X2JL	-3.90122	At2g24130	-	-	-	--
arahy.Tifrunner.gnm2.ann1.LX0UPC	-3.9062	SCPL31	-	-	-	--
arahy.Tifrunner.gnm2.ann1.FVP67A	-3.91886	PHO1;H3	-	-	-	--
MSTRG.16365	-3.93438	--	-	-	-	--
arahy.Tifrunner.gnm2.ann1.8R7WRR	-3.93663	CYP71AN24	-	-	-	--
arahy.Tifrunner.gnm2.ann1.2KRW4X	-3.96845	BHLH14	-	-	-	bHLH
arahy.Tifrunner.gnm2.ann1.W9IDLJ	-3.97177	At5g63180	Metabolism;Metabolism	Global and overview maps;Carbohydrate metabolism	K01728;K01728	--
arahy.Tifrunner.gnm2.ann1.VDQ89P	-3.98329	XTH23	Environmental Information Processing	Signal transduction	K14504	--
arahy.Tifrunner.gnm2.ann1.D3WR7Y	-4.00655	TIP1-3	-	-	-	--
arahy.Tifrunner.gnm2.ann1.TFLB02	-4.01538	BURP17	-	-	-	--
arahy.Tifrunner.gnm2.ann1.HTN29J	-4.04712	CYP71AN24	-	-	-	--
arahy.Tifrunner.gnm2.ann1.4F9F0A	-4.04763	At2g37460	-	-	-	--
arahy.Tifrunner.gnm2.ann1.2AJ2PQ	-4.0643	AOP1.2	-	-	-	--
arahy.Tifrunner.gnm2.ann1.MV0Z6Q	-4.06937	LAC2	-	-	-	--
arahy.Tifrunner.gnm2.ann1.PP0PHB	-4.06937	--	-	-	-	--
arahy.Tifrunner.gnm2.ann1.U5M54B	-4.08019	--	-	-	-	--
arahy.Tifrunner.gnm2.ann1.66KSYH	-4.10813	LRK10	-	-	-	--
arahy.Tifrunner.gnm2.ann1.28F7LT	-4.11548	--	-	-	-	--
arahy.Tifrunner.gnm2.ann1.L13Y3X	-4.12732	TPS28	Metabolism;Metabolism;Metabolism	Global and overview maps;Global and overview maps;Metabolism of terpenoids and polyketides	K04120;K04120;K04120	--
arahy.Tifrunner.gnm2.ann1.7U017G	-4.12812	LOX1.3	Metabolism	Lipid metabolism	K15718	--
arahy.Tifrunner.gnm2.ann1.GR287J	-4.1803	LOG1	-	-	-	--
arahy.Tifrunner.gnm2.ann1.718DXV	-4.18587	LAC17	-	-	-	--
arahy.Tifrunner.gnm2.ann1.VZZ6TG	-4.18745	NRT2.4	Metabolism	Energy metabolism	K02575	--
MSTRG.27789	-4.214	--	-	-	-	--
arahy.Tifrunner.gnm2.ann1.3Y6UXK	-4.22517	COBL4	-	-	-	--
arahy.Tifrunner.gnm2.ann1.A49LR8	-4.23742	LAC12	-	-	-	--
arahy.Tifrunner.gnm2.ann1.EH6AZ8	-4.25846	CYSEP	-	-	-	--
arahy.Tifrunner.gnm2.ann1.TTT4AK	-4.26042	CYP87A3	-	-	-	--
arahy.Tifrunner.gnm2.ann1.7VP0DB	-4.26451	ACA13	-	-	-	--
arahy.Tifrunner.gnm2.ann1.WK1TYZ	-4.27085	CYP87A3	-	-	-	--
arahy.Tifrunner.gnm2.ann1.U64HGN	-4.27116	ALMT10	-	-	-	--
arahy.Tifrunner.gnm2.ann1.9F81FQ	-4.29187	At4g08300	-	-	-	--
arahy.Tifrunner.gnm2.ann1.V4BGUX	-4.29768	NLP2	-	-	-	Nin-like
arahy.Tifrunner.gnm2.ann1.IGV53D	-4.3055	CYP71AN24	-	-	-	--
arahy.Tifrunner.gnm2.ann1.HVC26U	-4.30975	N8DT-1	Metabolism;Metabolism;Metabolism	Global and overview maps;Global and overview maps;Metabolism of cofactors and vitamins	K09833;K09833;K09833	--
arahy.Tifrunner.gnm2.ann1.USDQ8P	-4.31279	SWEET3	-	-	-	--
arahy.Tifrunner.gnm2.ann1.D57QFM	-4.31371	At1g28580	-	-	-	--
arahy.Tifrunner.gnm2.ann1.X7PJ8H	-4.32992	LRK10L-1.1	-	-	-	--
arahy.Tifrunner.gnm2.ann1.SLX3W6	-4.33048	At3g05950	-	-	-	--
arahy.Tifrunner.gnm2.ann1.61Q21E	-4.34383	EIX1	-	-	-	--
arahy.Tifrunner.gnm2.ann1.BLVJ4U	-4.3446	XTH23	Environmental Information Processing	Signal transduction	K14504	--
arahy.Tifrunner.gnm2.ann1.63ATS7	-4.34483	At5g07050	-	-	-	--
arahy.Tifrunner.gnm2.ann1.U6BVA4	-4.4075	pod	Metabolism;Metabolism;Metabolism	Global and overview maps;Global and overview maps;Biosynthesis of other secondary metabolites	K00430;K00430;K00430	--
arahy.Tifrunner.gnm2.ann1.Q08VSL	-4.40988	--	-	-	-	--
MSTRG.7063	-4.4352	--	-	-	-	--
arahy.Tifrunner.gnm2.ann1.CT4JMD	-4.43539	PUB19	-	-	-	--
arahy.Tifrunner.gnm2.ann1.FECU6Q	-4.43841	BGLU12	Metabolism;Metabolism;Metabolism;Metabolism;Metabolism	Global and overview maps;Global and overview maps;Carbohydrate metabolism;Biosynthesis of other secondary metabolites;Metabolism of other amino acids	K01188;K01188;K01188;K01188;K01188	--
arahy.Tifrunner.gnm2.ann1.QD9R4Y	-4.44746	--	-	-	-	--
arahy.Tifrunner.gnm2.ann1.Q9F5SX	-4.45003	CYP82A3	-	-	-	--
arahy.Tifrunner.gnm2.ann1.WSDG12	-4.45588	At1g25270	-	-	-	--
arahy.Tifrunner.gnm2.ann1.957CJD	-4.47904	NPF2.6	-	-	-	--
arahy.Tifrunner.gnm2.ann1.DXN5ZD	-4.48487	BHLH25	-	-	-	bHLH
arahy.Tifrunner.gnm2.ann1.CD5B6Y	-4.4951	PP2CA	Environmental Information Processing;Environmental Information Processing	Signal transduction;Signal transduction	K14497;K14497	--
arahy.Tifrunner.gnm2.ann1.XIHY4L	-4.50268	CYP71AN24	-	-	-	--
arahy.Tifrunner.gnm2.ann1.EJJL2V	-4.51696	CYP82C4	Metabolism;Metabolism	Global and overview maps;Biosynthesis of other secondary metabolites	K23136;K23136	--
arahy.Tifrunner.gnm2.ann1.I0H7MH	-4.53459	hxnY	-	-	-	--
arahy.Tifrunner.gnm2.ann1.NP9PNT	-4.54686	S8H	Metabolism;Metabolism	Global and overview maps;Biosynthesis of other secondary metabolites	K23145;K23145	--
arahy.Tifrunner.gnm2.ann1.MG09JY	-4.58171	UGT83A1	-	-	-	--
arahy.Tifrunner.gnm2.ann1.WQPH0N	-4.61203	At1g06620	-	-	-	--
arahy.Tifrunner.gnm2.ann1.D0WQQS	-4.61497	TIP1-3	-	-	-	--
arahy.Tifrunner.gnm2.ann1.C2L54K	-4.62803	ICR2	-	-	-	--
arahy.Tifrunner.gnm2.ann1.HJ42P8	-4.62803	ICR2	-	-	-	--
arahy.Tifrunner.gnm2.ann1.34JQ7M	-4.66652	S8H	Metabolism;Metabolism	Global and overview maps;Biosynthesis of other secondary metabolites	K23145;K23145	--
arahy.Tifrunner.gnm2.ann1.PZ3VRY	-4.69881	EO	-	-	-	--
arahy.Tifrunner.gnm2.ann1.A7DETR	-4.71172	At3g05950	-	-	-	--
arahy.Tifrunner.gnm2.ann1.B4MRFB	-4.75021	MOT1	-	-	-	--
arahy.Tifrunner.gnm2.ann1.303ZYM	-4.75734	CHS	Metabolism;Metabolism;Metabolism;Organismal Systems;Metabolism	Global and overview maps;Global and overview maps;Biosynthesis of other secondary metabolites;Environmental adaptation;Biosynthesis of other secondary metabolites	K00660;K00660;K00660;K00660;K00660	--
arahy.Tifrunner.gnm2.ann1.T958MW	-4.77405	SWEET3	-	-	-	--
arahy.Tifrunner.gnm2.ann1.GK8DAQ	-4.77583	44835	-	-	-	--
arahy.Tifrunner.gnm2.ann1.CUD8HE	-4.78456	At4g22030	-	-	-	--
arahy.Tifrunner.gnm2.ann1.FN45FY	-4.78975	FRO2	-	-	-	--
arahy.Tifrunner.gnm2.ann1.346LYN	-4.84967	EIX2	-	-	-	--
arahy.Tifrunner.gnm2.ann1.5HK9J1	-4.86158	SCPL31	-	-	-	--
arahy.Tifrunner.gnm2.ann1.HVT10G	-4.8741	BHLH25	-	-	-	bHLH
MSTRG.38470	-4.87722	--	-	-	-	--
arahy.Tifrunner.gnm2.ann1.GU7FRK	-4.87917	LOX1.3	Metabolism	Lipid metabolism	K15718	--
arahy.Tifrunner.gnm2.ann1.1SUY8Y	-4.87992	ABCB11	Environmental Information Processing	Membrane transport	K05658	--
arahy.Tifrunner.gnm2.ann1.17FKS8	-4.95884	CRK8	-	-	-	--
arahy.Tifrunner.gnm2.ann1.H1W6SU	-4.96186	At1g67750	Metabolism;Metabolism	Global and overview maps;Carbohydrate metabolism	K01728;K01728	--
arahy.Tifrunner.gnm2.ann1.84ERS5	-4.97072	ABCB11	Environmental Information Processing	Membrane transport	K05658	--
arahy.Tifrunner.gnm2.ann1.SXMW95	-5.05435	NPF5.7	-	-	-	--
arahy.Tifrunner.gnm2.ann1.69QRE7	-5.06228	ATHB-13	-	-	-	HD-ZIP
arahy.Tifrunner.gnm2.ann1.SA3GIM	-5.10127	MAL	-	-	-	--
arahy.Tifrunner.gnm2.ann1.MUN3SI	-5.11306	AVT1I	-	-	-	--
arahy.Tifrunner.gnm2.ann1.6A6CGZ	-5.16251	--	-	-	-	--
arahy.Tifrunner.gnm2.ann1.R97G74	-5.16474	CYP76T24	-	-	-	--
arahy.Tifrunner.gnm2.ann1.1U5WXB	-5.1745	HKT1	-	-	-	--
arahy.Tifrunner.gnm2.ann1.JTW9M4	-5.26087	AAE11	-	-	-	--
MSTRG.25072	-5.27638	FAR1	-	-	-	FAR1
arahy.Tifrunner.gnm2.ann1.93XNME	-5.27749	At3g05950	-	-	-	--
arahy.Tifrunner.gnm2.ann1.33FH8C	-5.31664	SRG1	-	-	-	--
arahy.Tifrunner.gnm2.ann1.T12MMD	-5.35435	ENT3	-	-	-	--
arahy.Tifrunner.gnm2.ann1.H0Z6HL	-5.39232	BOR4	-	-	-	--
arahy.Tifrunner.gnm2.ann1.0H79QG	-5.45286	TSB	Metabolism;Metabolism;Metabolism;Metabolism;Metabolism	Global and overview maps;Global and overview maps;Global and overview maps;Amino acid metabolism;Amino acid metabolism	K01696;K01696;K01696;K01696;K01696	--
arahy.Tifrunner.gnm2.ann1.RQ2DW4	-5.45749	MLP328	-	-	-	--
arahy.Tifrunner.gnm2.ann1.LGK5XY	-5.49354	GT4	-	-	-	--
arahy.Tifrunner.gnm2.ann1.RE2KLX	-5.53276	Os12g0154700	-	-	-	--
arahy.Tifrunner.gnm2.ann1.662K4C	-5.56884	BHLH25	-	-	-	bHLH
arahy.Tifrunner.gnm2.ann1.CII6MM	-5.60396	ACA7	Metabolism;Metabolism	Global and overview maps;Energy metabolism	K01674;K01674	--
arahy.Tifrunner.gnm2.ann1.8Q22UV	-5.61073	RPV1	-	-	-	--
arahy.Tifrunner.gnm2.ann1.B50IPN	-5.61937	CYP82C4	Metabolism;Metabolism	Global and overview maps;Biosynthesis of other secondary metabolites	K23136;K23136	--
arahy.Tifrunner.gnm2.ann1.ZGW6CE	-5.64486	At5g07050	-	-	-	--
arahy.Tifrunner.gnm2.ann1.N7IIZM	-5.64909	BHLH25	-	-	-	bHLH
arahy.Tifrunner.gnm2.ann1.M2ISSC	-5.67013	Os12g0154700	-	-	-	--
arahy.Tifrunner.gnm2.ann1.5V07QU	-5.68679	MLP15	-	-	-	--
arahy.Tifrunner.gnm2.ann1.9CI41Y	-5.70175	ALMT10	-	-	-	--
arahy.Tifrunner.gnm2.ann1.L7326M	-5.71774	D7OMT	Metabolism;Metabolism	Global and overview maps;Biosynthesis of other secondary metabolites	K13262;K13262	--
arahy.Tifrunner.gnm2.ann1.5BV5EP	-5.72082	PLP2	-	-	-	--
arahy.Tifrunner.gnm2.ann1.D6LT1N	-5.72082	PLP2	-	-	-	--
arahy.Tifrunner.gnm2.ann1.I1E7E1	-5.74226	COMT1	-	-	-	--
arahy.Tifrunner.gnm2.ann1.XZQ3GI	-5.76199	CRK8	-	-	-	--
arahy.Tifrunner.gnm2.ann1.Y20WYN	-5.77259	At1g67480	-	-	-	--
arahy.Tifrunner.gnm2.ann1.IVY8DS	-5.78136	LYK3	-	-	-	--
arahy.Tifrunner.gnm2.ann1.985SC4	-5.79998	GA2OX8	-	-	-	--
arahy.Tifrunner.gnm2.ann1.FXNK0M	-5.80116	RLP13	-	-	-	--
arahy.Tifrunner.gnm2.ann1.G7WARE	-5.82782	At2g19230	-	-	-	--
MSTRG.32487	-5.89885	--	-	-	-	--
arahy.Tifrunner.gnm2.ann1.QAUB69	-5.97841	--	-	-	-	--
arahy.Tifrunner.gnm2.ann1.Y4GE00	-6.10329	LSH3	-	-	-	--
arahy.Tifrunner.gnm2.ann1.NRE7CH	-6.12082	2MMP	-	-	-	--
arahy.Tifrunner.gnm2.ann1.GMS84S	-6.18322	CXE15	-	-	-	--
arahy.Tifrunner.gnm2.ann1.WYBN0Q	-6.18982	ABCB19	Environmental Information Processing	Membrane transport	K05658	--
arahy.Tifrunner.gnm2.ann1.7D2KDI	-6.23473	EO	-	-	-	--
arahy.Tifrunner.gnm2.ann1.X1Y1HE	-6.24793	IP5P8	-	-	-	--
arahy.Tifrunner.gnm2.ann1.UY3KLE	-6.25481	EIX2	-	-	-	--
arahy.Tifrunner.gnm2.ann1.33JI2U	-6.27734	RL1	-	-	-	--
arahy.Tifrunner.gnm2.ann1.AG78T7	-6.29278	At1g70260	-	-	-	--
MSTRG.32024	-6.32373	--	-	-	-	--
arahy.Tifrunner.gnm2.ann1.CA8XKC	-6.33377	At4g22030	-	-	-	--
arahy.Tifrunner.gnm2.ann1.CD9ZR0	-6.46904	CLPB3	-	-	-	--
arahy.Tifrunner.gnm2.ann1.093PIN	-6.61471	BHLH25	-	-	-	bHLH
arahy.Tifrunner.gnm2.ann1.8VJY5J	-6.85798	CBP	-	-	-	--
arahy.Tifrunner.gnm2.ann1.M7WURA	-6.89482	MLP423	-	-	-	--
arahy.Tifrunner.gnm2.ann1.STKK9X	-6.91374	At1g70260	-	-	-	--
arahy.Tifrunner.gnm2.ann1.BNMM5E	-6.91446	MLP423	-	-	-	--
arahy.Tifrunner.gnm2.ann1.A28PKT	-7.06609	At1g51880	-	-	-	--
arahy.Tifrunner.gnm2.ann1.R600FJ	-7.24793	RLP6	-	-	-	--
arahy.Tifrunner.gnm2.ann1.TUGJ2A	-7.3634	VIT_19s0014g04930	Metabolism	Metabolism of terpenoids and polyketides	K15803	--
arahy.Tifrunner.gnm2.ann1.KUDM62	-7.40939	At1g48100	Metabolism;Metabolism	Global and overview maps;Carbohydrate metabolism	K01213;K01213	--
arahy.Tifrunner.gnm2.ann1.B2S0ZF	-7.52191	NPF7.3	-	-	-	--
arahy.Tifrunner.gnm2.ann1.M42AW0	-7.52191	NPF7.3	-	-	-	--
MSTRG.14521	-7.53916	SECY	Genetic Information Processing;Cellular Processes;Genetic Information Processing	Folding, sorting and degradation;Transport and catabolism;Folding, sorting and degradation	K10956;K10956;K10956	SECY
arahy.Tifrunner.gnm2.ann1.8C82I7	-7.54303	CYP93A1	-	-	-	--
arahy.Tifrunner.gnm2.ann1.4W2UPU	-7.6499	BNM2A	-	-	-	--
arahy.Tifrunner.gnm2.ann1.6FWF4F	-7.6731	PUB1	-	-	-	--
arahy.Tifrunner.gnm2.ann1.49H55U	-8.15228	2ODD19	-	-	-	--
arahy.Tifrunner.gnm2.ann1.N6C5BI	-8.17991	EIX1	-	-	-	--
arahy.Tifrunner.gnm2.ann1.E7PKRF	-8.20457	SDC1	Metabolism	Lipid metabolism	K25193	--
arahy.Tifrunner.gnm2.ann1.WES6LZ	-8.27146	LECRK91	-	-	-	--
arahy.Tifrunner.gnm2.ann1.U52AAS	-8.54071	MOT1	-	-	-	--
arahy.Tifrunner.gnm2.ann1.JKWL6Q	-9.59712	ALMT2	-	-	-	--
MSTRG.32139	-10.4409	RE1	-	-	-	RE1
arahy.Tifrunner.gnm2.ann1.3WN25H	-10.5314	RPPL1	-	-	-	--
arahy.Tifrunner.gnm2.ann1.E2679H	-10.5699	PETH	Metabolism;Metabolism	Global and overview maps;Energy metabolism	K02641;K02641	--
arahy.Tifrunner.gnm2.ann1.QT8TPN	-10.6439	PLC2	Metabolism;Metabolism;Environmental Information Processing	Global and overview maps;Carbohydrate metabolism;Signal transduction	K05857;K05857;K05857	--
arahy.Tifrunner.gnm2.ann1.EI2SDV	-10.7142	RPPL1	-	-	-	--
arahy.Tifrunner.gnm2.ann1.3Y0Q41	-10.7482	--	-	-	-	--
arahy.Tifrunner.gnm2.ann1.6AG026	-10.7814	At4g00160	-	-	-	--
arahy.Tifrunner.gnm2.ann1.E2S3DE	-11.0084	--	-	-	-	--
arahy.Tifrunner.gnm2.ann1.TK9752	-11.0293	LSH3	-	-	-	--
arahy.Tifrunner.gnm2.ann1.N7IX60	-11.2228	--	-	-	-	--
arahy.Tifrunner.gnm2.ann1.66J229	-11.2467	AS	-	-	-	--
arahy.Tifrunner.gnm2.ann1.8WPP3R	-11.3219	LECRK91	-	-	-	--
arahy.Tifrunner.gnm2.ann1.W96AKI	-11.4041	GLIP5	-	-	-	--
arahy.Tifrunner.gnm2.ann1.KQYN5D	-11.5314	At4g19900	Metabolism;Metabolism;Metabolism	Global and overview maps;Glycan biosynthesis and metabolism;Glycan biosynthesis and metabolism	K01988;K01988;K01988	--
arahy.Tifrunner.gnm2.ann1.U442QP	-11.5459	EIX1	-	-	-	--
arahy.Tifrunner.gnm2.ann1.F1Q0RP	-11.5934	At1g68400	-	-	-	--
arahy.Tifrunner.gnm2.ann1.XYEW5V	-11.6348	BURP17	-	-	-	--
arahy.Tifrunner.gnm2.ann1.MVM4LK	-11.7356	2ODD19	-	-	-	--
MSTRG.32581	-12.0293	--	Metabolism;Metabolism	Global and overview maps;Nucleotide metabolism	K13484;K13484	--
arahy.Tifrunner.gnm2.ann1.Q47K02	-12.1357	NPF5.2	-	-	-	--
MSTRG.35697	-12.1548	--	-	-	-	--
arahy.Tifrunner.gnm2.ann1.D77ZR6	-12.2819	SRG1	-	-	-	--
arahy.Tifrunner.gnm2.ann1.V7S8AY	-12.2963	At5g47890	Metabolism;Metabolism	Global and overview maps;Energy metabolism	K03946;K03946	--
arahy.Tifrunner.gnm2.ann1.WWI1K6	-12.42	LYK3	-	-	-	--
arahy.Tifrunner.gnm2.ann1.BX0P1N	-12.5018	VIT_19s0014g04930	Metabolism	Metabolism of terpenoids and polyketides	K15803	--
MSTRG.20042	-12.5241	--	-	-	-	--
MSTRG.37662	-12.7356	--	Genetic Information Processing	Translation	K14311	--
arahy.Tifrunner.gnm2.ann1.YGE525	-12.9366	ALMT2	-	-	-	--
arahy.Tifrunner.gnm2.ann1.JH3E8T	-12.9567	YUC10	Metabolism;Metabolism	Global and overview maps;Amino acid metabolism	K11816;K11816	--
arahy.Tifrunner.gnm2.ann1.4KJ373	-13.0154	RPS24A	Genetic Information Processing	Translation	K02974	--
MSTRG.32791	-13.0447	--	-	-	-	--
arahy.Tifrunner.gnm2.ann1.5LA5SZ	-13.1768	BC10	-	-	-	--
arahy.Tifrunner.gnm2.ann1.I8B9P0	-13.3318	BZIP11	-	-	-	bZIP
MSTRG.28355	-13.464	--	Genetic Information Processing	Translation	K02937	--
MSTRG.9842	-13.6926	--	Metabolism;Metabolism;Genetic Information Processing	Global and overview maps;Metabolism of cofactors and vitamins;Folding, sorting and degradation	K03639;K03639;K03639	--
arahy.Tifrunner.gnm2.ann1.MI4Z30	-14.2534	CHS	Metabolism;Metabolism;Metabolism;Organismal Systems;Metabolism	Global and overview maps;Global and overview maps;Biosynthesis of other secondary metabolites;Environmental adaptation;Biosynthesis of other secondary metabolites	K00660;K00660;K00660;K00660;K00660	--
arahy.Tifrunner.gnm2.ann1.WY2XWP	-14.5142	--	-	-	-	--
arahy.Tifrunner.gnm2.ann1.3IU0NQ	-15.0714	--	-	-	-	--

## Sheet: Dataset3
Supplemental Dataset 3. List of DEGs up- and down-regulated in CK1 compared to CK0. Only log2(fc)>1.5 or log2(fc)＜-1.5 differently expressed genes were selected.
id	log2(FC M V R)	Symbol	Description	KEGG_A_class	KEGG_B_class	Pathway	K_ID	GO Component	GO Function	GO Process
XLOC_002734	-3.65503	HAT	XP_015935840.1 PREDICTED: zinc finger BED domain-containing protein DAYSLEEPER [Arachis duranensis]	-	-	-	-	-	-	-
XLOC_004006	3.94678	TAC1	XP_015948610.1 PREDICTED: transcriptional regulator SUPERMAN-like [Arachis duranensis]	-	-	-	-	-	-	-
XLOC_004036	3.39087	-	-	-	-	-	-	-	-	-
XLOC_004602	1.91833	-	-	-	-	-	-	-	-	-
XLOC_004982	10.2046	-	-	-	-	-	-	-	-	-
XLOC_005026	7.64771	-	-	-	-	-	-	-	-	-
XLOC_005056	4.10852	-	-	-	-	-	-	-	-	-
XLOC_006535	9.53138	-	-	-	-	-	-	-	-	-
XLOC_008409	9.04985	-	-	-	-	-	-	-	-	-
XLOC_008423	2.69737	-	XP_016167874.1 PREDICTED: uncharacterized protein LOC107610322 [Arachis ipaensis]	-	-	-	-	-	-	-
XLOC_008804	3.19286	-	-	-	-	-	-	-	-	-
XLOC_008833	1.79008	-	-	-	-	-	-	-	-	-
XLOC_009759	-2.45056	NPF5.14	XP_016188133.1 PREDICTED: protein NRT1/ PTR FAMILY 5.10-like [Arachis ipaensis]	-	-	-	-	-	-	-
XLOC_011079	11.9181	-	-	-	-	-	-	-	-	-
XLOC_012350	-2.50013	-	-	-	-	-	-	-	-	-
XLOC_012742	-2.85958	-	-	-	-	-	-	-	-	-
XLOC_015147	9.03617	-	-	-	-	-	-	-	-	-
XLOC_016514	1.79059	-	-	-	-	-	-	-	-	-
XLOC_016515	1.84358	-	-	-	-	-	-	-	-	-
XLOC_016558	-2.98086	-	-	-	-	-	-	-	-	-
XLOC_016872	2.17772	-	-	-	-	-	-	-	-	-
XLOC_017409	1.85207	-	-	-	-	-	-	-	-	-
XLOC_017728	10.6484	-	-	-	-	-	-	-	-	-
XLOC_018236	4.35213	-	-	-	-	-	-	-	-	-
XLOC_020360	3.36419	-	-	-	-	-	-	-	-	-
XLOC_020951	4.20235	-	-	-	-	-	-	-	-	-
XLOC_023733	3.78226	-	-	-	-	-	-	-	-	-
XLOC_024172	1.69169	-	-	-	-	-	-	-	-	-
XLOC_024544	4.3309	-	-	-	-	-	-	-	-	-
XLOC_026968	3.69967	-	-	-	-	-	-	-	-	-
XLOC_028905	1.66292	-	-	-	-	-	-	-	-	-
XLOC_029004	2.23156	-	-	-	-	-	-	-	-	-
XLOC_029572	4.20645	-	-	-	-	-	-	-	-	-
XLOC_029618	-2.27149	-	-	-	-	-	-	-	-	-
XLOC_029950	-1.76496	-	-	-	-	-	-	-	-	-
XLOC_030600	2.5964	-	-	-	-	-	-	-	-	-
XLOC_030835	4.04439	-	-	-	-	-	-	-	-	-
XLOC_032250	2.25509	-	-	-	-	-	-	-	-	-
XLOC_032259	4.58246	-	-	-	-	-	-	-	-	-
XLOC_032577	2.5025	-	-	-	-	-	-	-	-	-
XLOC_034047	-2.39366	-	-	-	-	-	-	-	-	-
XLOC_035569	3.49185	-	-	-	-	-	-	-	-	-
XLOC_037065	1.94495	-	-	-	-	-	-	-	-	-
XLOC_037090	3.11125	-	-	-	-	-	-	-	-	-
XLOC_037214	2.54942	-	-	-	-	-	-	-	-	-
XLOC_037300	6.84549	-	-	-	-	-	-	-	-	-
XLOC_037359	6.43045	-	-	-	-	-	-	-	-	-
XLOC_038042	4.24066	-	-	-	-	-	-	-	-	-
XLOC_039146	5.29516	-	-	-	-	-	-	-	-	-
XLOC_039697	-2.80957	-	-	-	-	-	-	-	-	-
XLOC_041259	5.78463	-	-	-	-	-	-	-	-	-
XLOC_041464	-2.83093	-	-	-	-	-	-	-	-	-
XLOC_043384	3.45121	-	-	-	-	-	-	-	-	-
XLOC_043895	4.57743	-	-	-	-	-	-	-	-	-
XLOC_044292	5.03042	-	-	-	-	-	-	-	-	-
XLOC_045866	3.30378	-	-	-	-	-	-	-	-	-
XLOC_049790	-2.83354	-	-	-	-	-	-	-	-	-
XLOC_051569	-2.02676	-	-	-	-	-	-	-	-	-
XLOC_051816	9.02237	-	-	-	-	-	-	-	-	-
XLOC_051825	-2.42414	-	-	-	-	-	-	-	-	-
XLOC_053263	1.69108	-	-	-	-	-	-	-	-	-
XLOC_053338	2.12613	-	-	-	-	-	-	-	-	-
XLOC_055040	9.91439	-	-	-	-	-	-	-	-	-
XLOC_055454	-3.20545	-	-	-	-	-	-	-	-	-
XLOC_055469	3.45578	-	-	-	-	-	-	-	-	-
XLOC_055629	2.71452	-	-	-	-	-	-	-	-	-
XLOC_055796	1.72316	-	-	-	-	-	-	-	-	-
XLOC_056187	5.11478	-	-	-	-	-	-	-	-	-
XLOC_056668	3.3391	-	-	-	-	-	-	-	-	-
XLOC_057708	2.83878	-	-	-	-	-	-	-	-	-
XLOC_059858	5.9542	-	-	-	-	-	-	-	-	-
XLOC_060035	5.25123	-	-	-	-	-	-	-	-	-
XLOC_062067	-1.93262	-	-	-	-	-	-	-	-	-
XLOC_065605	9.03617	-	-	-	-	-	-	-	-	-
XLOC_069805	1.80531	-	-	-	-	-	-	-	-	-
XLOC_071465	3.28771	LCD	XP_015939457.1 PREDICTED: L-cysteine desulfhydrase [Arachis duranensis]	-	-	-	-	-	GO:0003824//catalytic activity	GO:0008152//metabolic process
XLOC_072343	2.93899	-	-	-	-	-	-	-	-	-
XLOC_074499	8.92184	-	-	-	-	-	-	-	-	-
XLOC_074943	4.79998	-	-	-	-	-	-	-	-	-
XLOC_075678	2.57046	-	-	-	-	-	-	-	-	-
XLOC_076055	-2.27915	-	-	-	-	-	-	-	-	-
arahy.0034KJ	2.56562	SAMDC	PREDICTED: S-adenosylmethionine decarboxylase proenzyme-like [Arachis ipaensis]	Metabolism	Global and Overview;Amino acid metabolism	ko01100//Metabolic pathways;ko00270//Cysteine and methionine metabolism;ko00330//Arginine and proline metabolism	K01611	-	-	-
arahy.05THYH	10.6257	BSCL2	PREDICTED: seipin-1 [Arachis ipaensis]	-	-	-	-	-	-	-
arahy.068WZH	2.18974	ISPG	PREDICTED: 4-hydroxy-3-methylbut-2-en-1-yl diphosphate synthase (ferredoxin), chloroplastic-like [Arachis ipaensis]	Metabolism	Metabolism of terpenoids and polyketides;Global and Overview	ko01100//Metabolic pathways;ko01110//Biosynthesis of secondary metabolites;ko01130//Biosynthesis of antibiotics;ko00900//Terpenoid backbone biosynthesis	K03526	-	-	-
arahy.06CD8W	2.03653	KCS1	PREDICTED: 3-ketoacyl-CoA synthase 1-like [Arachis ipaensis]	Metabolism	Global and Overview;Lipid metabolism	ko01110//Biosynthesis of secondary metabolites;ko00062//Fatty acid elongation	K15397	GO:0043226//organelle;GO:0005623//cell;GO:0032991//macromolecular complex;GO:0043228//non-membrane-bounded organelle;GO:0043229//intracellular organelle;GO:1990904//ribonucleoprotein complex;GO:0043231//intracellular membrane-bounded organelle;GO:0005622//intracellular;GO:0005840//ribosome;GO:0043227//membrane-bounded organelle;GO:0044424//intracellular part;GO:0044444//cytoplasmic part;GO:004323…	GO:0004312//fatty acid synthase activity;GO:0016746//transferase activity, transferring acyl groups;GO:0016747//transferase activity, transferring acyl groups other than amino-acyl groups;GO:0016740//transferase activity;GO:0003824//catalytic activity	GO:0044255//cellular lipid metabolic process;GO:0044237//cellular metabolic process;GO:0044710//single-organism metabolic process;GO:0032787//monocarboxylic acid metabolic process;GO:0006950//response to stress;GO:0044281//small molecule metabolic process;GO:0043436//oxoacid metabolic process;GO:0019752//carboxylic acid metabolic process;GO:0071704//organic substance metabolic process;GO:0044699/…
arahy.06IYJZ	3.23799	WAK2	PREDICTED: LOW QUALITY PROTEIN: wall-associated receptor kinase 3-like [Arachis ipaensis]	-	-	-	-	-	GO:0003824//catalytic activity;GO:0016740//transferase activity;GO:0005488//binding;GO:0016772//transferase activity, transferring phosphorus-containing groups	GO:0044763//single-organism cellular process;GO:0050896//response to stimulus;GO:0009987//cellular process;GO:0044699//single-organism process;GO:0008152//metabolic process
arahy.06RI6S	3.34243	LTI65	PREDICTED: low-temperature-induced 65 kDa protein-like [Arachis duranensis]	-	-	-	-	-	-	-
arahy.06T7H8	5.92837	--	PREDICTED: secoisolariciresinol dehydrogenase-like [Arachis ipaensis]	-	-	-	-	-	-	-
arahy.09CHBQ	8.99435	FRS5	PREDICTED: protein FAR1-RELATED SEQUENCE 5-like [Arachis ipaensis]	-	-	-	-	-	-	-
arahy.0BQ45N	5.49185	--	basic helix loop helix (BHLH) DNA-binding family protein [Medicago truncatula]	-	-	-	-	-	-	-
arahy.0BZR9P	1.96785	AUX22A	PREDICTED: auxin-induced protein 22C [Arachis duranensis]	Environmental Information Processing	Signal transduction	ko04075//Plant hormone signal transduction	K14484	-	-	GO:0071704//organic substance metabolic process;GO:0044249//cellular biosynthetic process;GO:1901360//organic cyclic compound metabolic process;GO:0034654//nucleobase-containing compound biosynthetic process;GO:0019438//aromatic compound biosynthetic process;GO:0044238//primary metabolic process;GO:1901362//organic cyclic compound biosynthetic process;GO:0006807//nitrogen compound metabolic proce…
arahy.0D6YSB	2.03583	CRK25	PREDICTED: cysteine-rich receptor-like protein kinase 10 [Arachis duranensis]	-	-	-	-	-	GO:0016772//transferase activity, transferring phosphorus-containing groups;GO:0016301//kinase activity;GO:0003824//catalytic activity;GO:0016740//transferase activity	-
arahy.0FZT73	1.96609	At4g27270	PREDICTED: probable NAD(P)H dehydrogenase (quinone) FQR1-like 1 [Arachis ipaensis]	Metabolism	Global and Overview;Metabolism of cofactors and vitamins	ko01110//Biosynthesis of secondary metabolites;ko00130//Ubiquinone and other terpenoid-quinone biosynthesis	K03809	-	-	-
arahy.0HE1Z7	1.54377	CHI17	PREDICTED: acidic 27 kDa endochitinase-like [Arachis duranensis]	Metabolism	Carbohydrate metabolism;Global and Overview	ko01100//Metabolic pathways;ko00520//Amino sugar and nucleotide sugar metabolism	K01183	-	-	-
arahy.0I3NZ2	1.79066	BHLH112	PREDICTED: transcription factor bHLH112-like [Arachis duranensis]	-	-	-	-	-	-	-
arahy.0IM2G4	9.81378	DREB1B	PREDICTED: ethylene-responsive transcription factor ERF027-like [Arachis duranensis]	-	-	-	-	-	-	-
arahy.0M9QLC	2.83753	CYP71A9	PREDICTED: cytochrome P450 71A9-like [Arachis ipaensis]	-	-	-	-	GO:0031224//intrinsic component of membrane;GO:0044425//membrane part;GO:0016020//membrane	GO:0046914//transition metal ion binding;GO:0046872//metal ion binding;GO:0046906//tetrapyrrole binding;GO:0043169//cation binding;GO:0043167//ion binding;GO:0005488//binding;GO:1901363//heterocyclic compound binding;GO:0097159//organic cyclic compound binding;GO:0003824//catalytic activity;GO:0016491//oxidoreductase activity	GO:0044699//single-organism process;GO:0044710//single-organism metabolic process;GO:0008152//metabolic process
arahy.0MD4T6	2.47508	N	PREDICTED: disease resistance protein TAO1-like [Arachis ipaensis]	-	-	-	-	-	-	-
arahy.0MH239	-4.35568	RPM1	PREDICTED: disease resistance protein RPM1-like [Arachis duranensis]	Organismal Systems	Environmental adaptation	ko04626//Plant-pathogen interaction	K13457	-	GO:0005488//binding;GO:0032549//ribonucleoside binding;GO:0097159//organic cyclic compound binding;GO:0032550//purine ribonucleoside binding;GO:0001882//nucleoside binding;GO:0001883//purine nucleoside binding;GO:0036094//small molecule binding;GO:1901363//heterocyclic compound binding;GO:0097367//carbohydrate derivative binding	-
arahy.0N6LTB	2.47204	YUC8	PREDICTED: probable indole-3-pyruvate monooxygenase YUCCA5 [Arachis ipaensis]	Metabolism	Amino acid metabolism;Global and Overview	ko01100//Metabolic pathways;ko00380//Tryptophan metabolism	K11816	-	GO:0000166//nucleotide binding;GO:0016491//oxidoreductase activity;GO:0003824//catalytic activity;GO:1901363//heterocyclic compound binding;GO:0016709//oxidoreductase activity, acting on paired donors, with incorporation or reduction of molecular oxygen, NAD(P)H as one donor, and incorporation of one atom of oxygen;GO:0005488//binding;GO:0036094//small molecule binding;GO:0097159//organic cyclic …	GO:0009755//hormone-mediated signaling pathway;GO:0044763//single-organism cellular process;GO:0008152//metabolic process;GO:0010033//response to organic substance;GO:0009725//response to hormone;GO:0009719//response to endogenous stimulus;GO:0007165//signal transduction;GO:0007154//cell communication;GO:0033993//response to lipid;GO:0071383//cellular response to steroid hormone stimulus;GO:00713…
arahy.0Q5BJB	2.98948	INV*DC4	PREDICTED: beta-fructofuranosidase, soluble isoenzyme I-like [Arachis ipaensis]	Metabolism	Carbohydrate metabolism;Global and Overview	ko01100//Metabolic pathways;ko00500//Starch and sucrose metabolism;ko00052//Galactose metabolism	K01193	-	GO:0003824//catalytic activity;GO:0016787//hydrolase activity	GO:0044238//primary metabolic process;GO:0008152//metabolic process
arahy.0UNU52	2.82119	LOX1.4	PREDICTED: seed linoleate 9S-lipoxygenase-like [Arachis ipaensis]	Metabolism	Lipid metabolism	ko00591//Linoleic acid metabolism	K15718	-	GO:0005488//binding;GO:0051213//dioxygenase activity;GO:0016701//oxidoreductase activity, acting on single donors with incorporation of molecular oxygen;GO:0016491//oxidoreductase activity;GO:0016702//oxidoreductase activity, acting on single donors with incorporation of molecular oxygen, incorporation of two atoms of oxygen;GO:0003824//catalytic activity;GO:0043169//cation binding;GO:0043167//io…	GO:0071704//organic substance metabolic process;GO:0044283//small molecule biosynthetic process;GO:0008152//metabolic process;GO:0044237//cellular metabolic process;GO:0009058//biosynthetic process;GO:0044711//single-organism biosynthetic process;GO:0006629//lipid metabolic process;GO:0044255//cellular lipid metabolic process;GO:0044238//primary metabolic process;GO:0019752//carboxylic acid metab…
arahy.0V36VB	1.76474	GDPDL2	PREDICTED: glycerophosphodiester phosphodiesterase protein kinase domain-containing GDPDL2-like [Arachis duranensis]	-	-	-	-	-	-	-
arahy.0Y58GL	2.05995	--	DUF810 family protein [Medicago truncatula]	-	-	-	-	-	-	-
arahy.11K8WE	3.03181	YMR099C	glucose-6-phosphate 1-epimerase-like protein [Medicago truncatula]	Metabolism	Global and Overview;Carbohydrate metabolism	ko01100//Metabolic pathways;ko01110//Biosynthesis of secondary metabolites;ko01130//Biosynthesis of antibiotics;ko01120//Microbial metabolism in diverse environments;ko00010//Glycolysis / Gluconeogenesis	K01792	-	GO:0005488//binding;GO:0003824//catalytic activity	GO:0044238//primary metabolic process;GO:0008152//metabolic process
arahy.12KUQJ	-2.90442	DIVARICATA	PREDICTED: transcription factor DIVARICATA-like [Arachis duranensis]	-	-	-	-	-	-	-
arahy.132YE3	8.07682	CYP71A1	PREDICTED: cytochrome P450 71A1-like [Arachis ipaensis]	-	-	-	-	-	-	-
arahy.13QLYU	2.91681	--	plastocyanin-like domain protein [Medicago truncatula]	-	-	-	-	-	-	-
arahy.15AHFL	2.40963	--	PREDICTED: protein IQ-DOMAIN 14-like [Arachis ipaensis]	-	-	-	-	-	-	-
arahy.15FVU2	-2.49328	AHK1	PREDICTED: histidine kinase 1-like [Arachis ipaensis]	-	-	-	-	-	-	-
arahy.16WDW5	1.62746	--	PREDICTED: probable glutathione S-transferase [Arachis duranensis]	Metabolism	Metabolism of other amino acids	ko00480//Glutathione metabolism	K00799	GO:0009536//plastid;GO:0043231//intracellular membrane-bounded organelle;GO:0044424//intracellular part;GO:0043226//organelle;GO:0005737//cytoplasm;GO:0044464//cell part;GO:0043229//intracellular organelle;GO:0005622//intracellular;GO:0005623//cell;GO:0044444//cytoplasmic part;GO:0005576//extracellular region;GO:0043227//membrane-bounded organelle	GO:0005488//binding;GO:0005515//protein binding;GO:0016765//transferase activity, transferring alkyl or aryl (other than methyl) groups;GO:0003824//catalytic activity;GO:0016740//transferase activity	GO:0048583//regulation of response to stimulus;GO:0050789//regulation of biological process;GO:0065007//biological regulation
arahy.18C3F6	2.13308	RLP12	PREDICTED: receptor-like protein 12 isoform X1 [Arachis ipaensis]	-	-	-	-	-	-	-
arahy.18NYVC	-2.52163	ATL43	PREDICTED: RING-H2 finger protein ATL43 [Arachis duranensis]	-	-	-	-	-	-	-
arahy.18QESW	5.30471	GLK1	post-drought growth recover factor 1 [Arachis hypogaea]	-	-	-	-	-	-	-
arahy.18UVCA	3.31215	APUM12	PREDICTED: pumilio homolog 12-like [Arachis duranensis]	-	-	-	-	-	-	-
arahy.18YCU1	2.75489	PHY1	PREDICTED: mitosis inducer protein kinase cdr2-like isoform X1 [Lupinus angustifolius]	-	-	-	-	-	GO:0016772//transferase activity, transferring phosphorus-containing groups;GO:0016740//transferase activity;GO:0003824//catalytic activity	GO:0006793//phosphorus metabolic process;GO:0008152//metabolic process;GO:0009987//cellular process;GO:0006796//phosphate-containing compound metabolic process;GO:0044237//cellular metabolic process
arahy.1B4KK2	3.39693	--	resveratrol synthase [Arachis hypogaea]	Metabolism;Organismal Systems	Biosynthesis of other secondary metabolites;Global and Overview;Environmental adaptation	ko01100//Metabolic pathways;ko01110//Biosynthesis of secondary metabolites;ko04712//Circadian rhythm - plant;ko00941//Flavonoid biosynthesis	K00660	-	-	-
arahy.1D4BVZ	2.25187	At1g11330	PREDICTED: cysteine-rich receptor-like protein kinase 10 isoform X2 [Arachis ipaensis]	-	-	-	-	-	-	-
arahy.1D4W9H	1.81723	WRKY28	PREDICTED: probable WRKY transcription factor 71 [Arachis ipaensis]	-	-	-	-	-	-	-
arahy.1FAI2T	2.25165	ANKRD44	PREDICTED: ankyrin repeat-containing protein At2g01680-like [Arachis ipaensis]	-	-	-	-	-	-	-
arahy.1G3KFZ	4.07325	INT2	PREDICTED: probable inositol transporter 2 [Arachis ipaensis]	-	-	-	-	GO:0016020//membrane;GO:0044425//membrane part;GO:0031224//intrinsic component of membrane	GO:0005215//transporter activity;GO:0022857//transmembrane transporter activity	GO:0051179//localization;GO:0009987//cellular process;GO:0044699//single-organism process;GO:0051234//establishment of localization;GO:0044763//single-organism cellular process
arahy.1GMW3T	2.99331	--	DUF4228 domain-containing protein [Cephalotus follicularis]	-	-	-	-	-	-	-
arahy.1JUP22	3.52566	AAC2	PREDICTED: ADP,ATP carrier protein 1, mitochondrial-like [Arachis ipaensis]	-	-	-	-	-	-	-
arahy.1KSV8R	2.81566	4CLL5	PREDICTED: 4-coumarate--CoA ligase-like 5 [Arachis ipaensis]	Metabolism	Global and Overview;Lipid metabolism	ko01100//Metabolic pathways;ko01110//Biosynthesis of secondary metabolites;ko00592//alpha-Linolenic acid metabolism	K10526	-	-	-
arahy.1LGD4F	5.95483	RNS1	PREDICTED: extracellular ribonuclease LE-like [Arachis ipaensis]	-	-	-	-	GO:0030312//external encapsulating structure;GO:0016020//membrane;GO:0005623//cell;GO:0044464//cell part;GO:0071944//cell periphery	GO:0016788//hydrolase activity, acting on ester bonds;GO:0004519//endonuclease activity;GO:0016892//endoribonuclease activity, producing 3'-phosphomonoesters;GO:0003824//catalytic activity;GO:0004521//endoribonuclease activity;GO:0016894//endonuclease activity, active with either ribo- or deoxyribonucleic acids and producing 3'-phosphomonoesters;GO:0004540//ribonuclease activity;GO:0016787//hydro…	GO:0033554//cellular response to stress;GO:0043170//macromolecule metabolic process;GO:0071496//cellular response to external stimulus;GO:0006139//nucleobase-containing compound metabolic process;GO:0044699//single-organism process;GO:0046483//heterocycle metabolic process;GO:0044238//primary metabolic process;GO:0009991//response to extracellular stimulus;GO:0031668//cellular response to extrace…
arahy.1LLY9X	9.10329	BHLH131	PREDICTED: transcription factor bHLH131-like [Arachis ipaensis]	-	-	-	-	-	-	-
arahy.1N8WRQ	2.1166	EXPA8	PREDICTED: expansin-A10-like [Arachis duranensis]	-	-	-	-	-	-	-
arahy.1N9K04	2.4935	--	PREDICTED: stilbene synthase 3-like [Arachis duranensis]	Organismal Systems;Metabolism	Global and Overview;Environmental adaptation;Biosynthesis of other secondary metabolites	ko01100//Metabolic pathways;ko01110//Biosynthesis of secondary metabolites;ko04712//Circadian rhythm - plant;ko00941//Flavonoid biosynthesis	K00660	-	-	-
arahy.1SGL6Z	4.31091	CYP707A4	PREDICTED: abscisic acid 8'-hydroxylase 4 [Arachis ipaensis]	Metabolism	Metabolism of terpenoids and polyketides	ko00906//Carotenoid biosynthesis	K09843	-	GO:0016491//oxidoreductase activity;GO:0043169//cation binding;GO:1901363//heterocyclic compound binding;GO:0046914//transition metal ion binding;GO:0003824//catalytic activity;GO:0005488//binding;GO:0097159//organic cyclic compound binding;GO:0046872//metal ion binding;GO:0043167//ion binding;GO:0046906//tetrapyrrole binding	GO:0008152//metabolic process;GO:0044710//single-organism metabolic process;GO:0044699//single-organism process
arahy.1T51F3	2.4093	LBD11	PREDICTED: LOB domain-containing protein 1-like [Arachis duranensis]	-	-	-	-	-	-	-
arahy.1WFS8V	2.0942	At4g11680	PREDICTED: LOW QUALITY PROTEIN: E3 ubiquitin-protein ligase At4g11680-like [Arachis ipaensis]	-	-	-	-	-	GO:0043167//ion binding;GO:0043169//cation binding;GO:0005488//binding	-
arahy.1X6HUK	3.10522	At1g75040	PREDICTED: pathogenesis-related protein 5, partial [Arachis ipaensis]	-	-	-	-	-	-	-
arahy.1ZHU8Z	1.7697	ncapg2	Condensin-2 complex subunit G2 [Glycine soja]	-	-	-	-	GO:0043229//intracellular organelle;GO:0005622//intracellular;GO:0043231//intracellular membrane-bounded organelle;GO:0044464//cell part;GO:0043226//organelle;GO:0005623//cell;GO:0043227//membrane-bounded organelle;GO:0044424//intracellular part	GO:0003824//catalytic activity;GO:0016787//hydrolase activity	-
arahy.1ZJY2Z	-1.70272	At5g49770	PREDICTED: probable leucine-rich repeat receptor-like protein kinase At5g49770 [Arachis ipaensis]	-	-	-	-	GO:0044425//membrane part;GO:0031224//intrinsic component of membrane;GO:0016020//membrane	GO:0004672//protein kinase activity;GO:0016772//transferase activity, transferring phosphorus-containing groups;GO:0016773//phosphotransferase activity, alcohol group as acceptor;GO:0016301//kinase activity;GO:0016740//transferase activity;GO:0005488//binding;GO:0001882//nucleoside binding;GO:0032550//purine ribonucleoside binding;GO:0032549//ribonucleoside binding;GO:1901363//heterocyclic compou…	GO:0044267//cellular protein metabolic process;GO:0006796//phosphate-containing compound metabolic process;GO:0006464//cellular protein modification process;GO:0044238//primary metabolic process;GO:0008152//metabolic process;GO:0006793//phosphorus metabolic process;GO:0044260//cellular macromolecule metabolic process;GO:0044237//cellular metabolic process;GO:0009987//cellular process;GO:0043412//…
arahy.1ZQ329	5.39477	SEOB	PREDICTED: protein SIEVE ELEMENT OCCLUSION B-like [Arachis ipaensis]	-	-	-	-	-	-	-
arahy.20XZ2B	1.91094	D7OMT	PREDICTED: isoflavone 7-O-methyltransferase-like [Arachis duranensis]	Metabolism	Biosynthesis of other secondary metabolites	ko00943//Isoflavonoid biosynthesis	K13262	-	-	-
arahy.22ASJB	4.6845	GSO1	PREDICTED: receptor-like protein 12 [Arachis ipaensis]	-	-	-	-	-	-	-
arahy.22FXNP	2.03172	PSK5	phytosulfokines-like [Cajanus cajan]	-	-	-	-	-	-	-
arahy.22KD4N	2.28131	DDB_G0289029	PREDICTED: IST1 homolog [Arachis ipaensis]	Cellular Processes	Transport and catabolism	ko04144//Endocytosis	K19476	-	-	-
arahy.237GY1	-2.59617	CYP71D11	PREDICTED: cytochrome P450 71D9-like [Arachis duranensis]	-	-	-	-	-	GO:0003824//catalytic activity;GO:0046906//tetrapyrrole binding;GO:0097159//organic cyclic compound binding;GO:0005488//binding;GO:0046872//metal ion binding;GO:0043169//cation binding;GO:0043167//ion binding;GO:0016491//oxidoreductase activity;GO:1901363//heterocyclic compound binding;GO:0046914//transition metal ion binding	GO:0008152//metabolic process;GO:0044699//single-organism process;GO:0044710//single-organism metabolic process
arahy.240KDJ	2.19439	p20	PREDICTED: uncharacterized N-acetyltransferase p20-like [Arachis ipaensis]	-	-	-	-	-	-	-
arahy.24465A	-2.86299	--	DUF581 family protein [Medicago truncatula]	-	-	-	-	-	-	-
arahy.25C3YR	-11.8968	--	synechocystis YCF37-like protein [Phaseolus vulgaris]	-	-	-	-	GO:0044444//cytoplasmic part;GO:0044446//intracellular organelle part;GO:0031976//plastid thylakoid;GO:0044464//cell part;GO:0009536//plastid;GO:0043229//intracellular organelle;GO:0005622//intracellular;GO:0009534//chloroplast thylakoid;GO:0043231//intracellular membrane-bounded organelle;GO:0044422//organelle part;GO:0009507//chloroplast;GO:0044424//intracellular part;GO:0044435//plastid part;G…	-	-
arahy.27VNE4	2.70758	--	PREDICTED: terpene synthase 10-like isoform X1 [Arachis ipaensis]	-	-	-	-	-	GO:0003824//catalytic activity;GO:0016829//lyase activity	-
arahy.2861FR	-2.23874	GA20OX1	PREDICTED: gibberellin 20 oxidase 1-like [Arachis duranensis]	Metabolism	Metabolism of terpenoids and polyketides;Global and Overview	ko01100//Metabolic pathways;ko01110//Biosynthesis of secondary metabolites;ko00904//Diterpenoid biosynthesis	K05282	-	-	-
arahy.288XHX	3.66131	AAP4	PREDICTED: amino acid permease 4-like [Arachis duranensis]	-	-	-	-	-	-	-
arahy.2A943I	-9.82443	At3g13160	PREDICTED: pentatricopeptide repeat-containing protein At1g55890, mitochondrial-like [Arachis duranensis]	-	-	-	-	-	-	-
arahy.2G52ND	2.16528	TKPR1	PREDICTED: cinnamoyl-CoA reductase 2-like [Arachis duranensis]	-	-	-	-	-	-	-
arahy.2G66YZ	3.30888	GH3.1	PREDICTED: probable indole-3-acetic acid-amido synthetase GH3.1 [Arachis duranensis]	Environmental Information Processing	Signal transduction	ko04075//Plant hormone signal transduction	K14487	-	GO:0016881//acid-amino acid ligase activity;GO:0016874//ligase activity;GO:0003824//catalytic activity;GO:0016879//ligase activity, forming carbon-nitrogen bonds	GO:0009719//response to endogenous stimulus;GO:0042221//response to chemical;GO:0050896//response to stimulus;GO:0009725//response to hormone;GO:0010033//response to organic substance
arahy.2GDU51	1.71482	CHI1A	PREDICTED: chalcone--flavonone isomerase 1A-like [Arachis duranensis]	Metabolism	Global and Overview;Biosynthesis of other secondary metabolites	ko01100//Metabolic pathways;ko01110//Biosynthesis of secondary metabolites;ko00941//Flavonoid biosynthesis	K01859	GO:0044424//intracellular part;GO:0043229//intracellular organelle;GO:0005623//cell;GO:0043226//organelle;GO:0043227//membrane-bounded organelle;GO:0043231//intracellular membrane-bounded organelle;GO:0005737//cytoplasm;GO:0005622//intracellular;GO:0044464//cell part;GO:0044444//cytoplasmic part	GO:0016853//isomerase activity;GO:0003824//catalytic activity	GO:0050896//response to stimulus;GO:0009628//response to abiotic stimulus
arahy.2HY2G1	4.3505	TAR4	PREDICTED: tryptophan aminotransferase-related protein 4-like [Arachis duranensis]	-	-	-	-	-	-	-
arahy.2I11L4	4.33039	MFT	PREDICTED: protein MOTHER of FT and TF 1-like [Arachis ipaensis]	-	-	-	-	-	-	-
arahy.2I8LVJ	-2.4229	mhkB	Myosin heavy chain kinase B [Cajanus cajan]	-	-	-	-	-	-	-
arahy.2P82C9	-2.77538	TBL19	PREDICTED: protein trichome birefringence-like 19 [Arachis ipaensis]	-	-	-	-	-	-	-
arahy.2Q12N5	3.79519	ERF114	PREDICTED: ethylene-responsive transcription factor ERF114 [Arachis duranensis]	-	-	-	-	-	-	-
arahy.2QEP5L	-1.69012	HRPN	PREDICTED: peroxidase N-like [Arachis duranensis]	Metabolism	Biosynthesis of other secondary metabolites;Global and Overview	ko01100//Metabolic pathways;ko01110//Biosynthesis of secondary metabolites;ko00940//Phenylpropanoid biosynthesis	K00430	-	-	-
arahy.2RD29A	9.71425	GATL4	PREDICTED: probable galacturonosyltransferase-like 4 [Arachis duranensis]	-	-	-	-	-	-	-
arahy.2T7FQZ	2.75897	--	PREDICTED: stilbene synthase 1 [Arachis duranensis]	Organismal Systems;Metabolism	Biosynthesis of other secondary metabolites;Environmental adaptation;Global and Overview	ko01100//Metabolic pathways;ko01110//Biosynthesis of secondary metabolites;ko04712//Circadian rhythm - plant;ko00941//Flavonoid biosynthesis	K00660	GO:0005623//cell;GO:0044424//intracellular part;GO:0005622//intracellular;GO:0044464//cell part	GO:0016740//transferase activity;GO:0016746//transferase activity, transferring acyl groups;GO:0003824//catalytic activity;GO:0016747//transferase activity, transferring acyl groups other than amino-acyl groups	GO:0008152//metabolic process;GO:0050896//response to stimulus
arahy.2WK1A7	3.7166	SDC1	PREDICTED: serine decarboxylase 1-like [Arachis ipaensis]	Metabolism	Global and Overview;Amino acid metabolism	ko01100//Metabolic pathways;ko01110//Biosynthesis of secondary metabolites;ko00340//Histidine metabolism	K01590	-	GO:0016830//carbon-carbon lyase activity;GO:0005488//binding;GO:0016829//lyase activity;GO:0043168//anion binding;GO:0003824//catalytic activity;GO:0043167//ion binding	GO:0044281//small molecule metabolic process;GO:0044699//single-organism process;GO:0009987//cellular process;GO:0044237//cellular metabolic process;GO:0043436//oxoacid metabolic process;GO:0006082//organic acid metabolic process;GO:0044710//single-organism metabolic process;GO:0008152//metabolic process;GO:0071704//organic substance metabolic process;GO:0044763//single-organism cellular process
arahy.2ZUN3L	2.1144	RLP12	PREDICTED: receptor-like protein 12 [Arachis ipaensis]	-	-	-	-	-	-	-
arahy.303ZYM	3.89562	--	PREDICTED: stilbene synthase 3-like [Arachis ipaensis]	Organismal Systems;Metabolism	Biosynthesis of other secondary metabolites;Environmental adaptation;Global and Overview	ko01100//Metabolic pathways;ko01110//Biosynthesis of secondary metabolites;ko04712//Circadian rhythm - plant;ko00941//Flavonoid biosynthesis	K00660	-	-	-
arahy.31F9U3	2.35614	--	PREDICTED: kinesin-related protein 8 isoform X2 [Arachis ipaensis]	-	-	-	-	-	-	-
arahy.31QCP5	-3.48219	--	wound-responsive family protein [Medicago truncatula]	-	-	-	-	-	-	-
arahy.326DW3	-2.55023	DOX1	PREDICTED: alpha-dioxygenase 1 isoform X1 [Arachis duranensis]	Metabolism	Lipid metabolism	ko00592//alpha-Linolenic acid metabolism	K10529	-	-	-
arahy.32PDNQ	1.96785	AUX22A	PREDICTED: auxin-induced protein 22C [Arachis duranensis]	Environmental Information Processing	Signal transduction	ko04075//Plant hormone signal transduction	K14484	-	-	GO:0044249//cellular biosynthetic process;GO:0065007//biological regulation;GO:0046483//heterocycle metabolic process;GO:0009059//macromolecule biosynthetic process;GO:0044271//cellular nitrogen compound biosynthetic process;GO:0044238//primary metabolic process;GO:0006807//nitrogen compound metabolic process;GO:0050794//regulation of cellular process;GO:0097659//nucleic acid-templated transcript…
arahy.33A95W	3.71596	CYP79D4	PREDICTED: isoleucine N-monooxygenase 2-like [Arachis ipaensis]	Metabolism	Metabolism of other amino acids;Biosynthesis of other secondary metabolites;Global and Overview	ko01110//Biosynthesis of secondary metabolites;ko00460//Cyanoamino acid metabolism;ko01210//2-Oxocarboxylic acid metabolism;ko00966//Glucosinolate biosynthesis	K12153	-	-	-
arahy.33FPJE	2.76851	--	PREDICTED: GATA zinc finger domain-containing protein 11-like [Arachis ipaensis]	-	-	-	-	-	-	-
arahy.33PNZF	-2.45296	LBD12	PREDICTED: LOB domain-containing protein 12-like [Arachis ipaensis]	-	-	-	-	-	-	GO:0048856//anatomical structure development;GO:0032502//developmental process;GO:0009653//anatomical structure morphogenesis
arahy.3469MM	2.17527	INVC	PREDICTED: alkaline/neutral invertase A, mitochondrial-like [Arachis ipaensis]	-	-	-	-	-	-	-
arahy.35ICEA	2.88934	--	PREDICTED: vinorine synthase-like [Arachis ipaensis]	-	-	-	-	-	-	-
arahy.36A410	3.85798	FH20	PREDICTED: formin-like protein 20 [Arachis ipaensis]	-	-	-	-	-	-	-
arahy.36B3XL	2.85497	--	PREDICTED: isoflavone reductase homolog [Arachis duranensis]	-	-	-	-	-	-	-
arahy.37P1GN	2.5037	ABCB11	PREDICTED: ABC transporter B family member 11-like isoform X2 [Arachis ipaensis]	Environmental Information Processing	Membrane transport	ko02010//ABC transporters	K05658	GO:0016020//membrane;GO:0031224//intrinsic component of membrane;GO:0044425//membrane part	GO:0015405//P-P-bond-hydrolysis-driven transmembrane transporter activity;GO:0036094//small molecule binding;GO:0001882//nucleoside binding;GO:0003824//catalytic activity;GO:1901363//heterocyclic compound binding;GO:0022857//transmembrane transporter activity;GO:0032549//ribonucleoside binding;GO:0016818//hydrolase activity, acting on acid anhydrides, in phosphorus-containing anhydrides;GO:009715…	GO:0071704//organic substance metabolic process;GO:1901565//organonitrogen compound catabolic process;GO:0006725//cellular aromatic compound metabolic process;GO:0006195//purine nucleotide catabolic process;GO:0034655//nucleobase-containing compound catabolic process;GO:1901361//organic cyclic compound catabolic process;GO:0034641//cellular nitrogen compound metabolic process;GO:0009987//cellular…
arahy.39EPPD	1.75014	ANN4	PREDICTED: annexin D4 [Arachis duranensis]	-	-	-	-	GO:0005911//cell-cell junction;GO:0030054//cell junction	GO:0008289//lipid binding;GO:0043167//ion binding;GO:0005543//phospholipid binding;GO:0043168//anion binding;GO:0005488//binding	GO:0001101//response to acid chemical;GO:0042221//response to chemical;GO:0006970//response to osmotic stress;GO:0050896//response to stimulus;GO:0009628//response to abiotic stimulus;GO:0006950//response to stress
arahy.3BC8T3	3.974	HHT1	PREDICTED: omega-hydroxypalmitate O-feruloyl transferase [Arachis ipaensis]	Metabolism	Lipid metabolism	ko00073//Cutin, suberine and wax biosynthesis	K15400	-	-	-
arahy.3C7G22	2.39739	IQD31	PREDICTED: protein IQ-DOMAIN 14-like [Arachis duranensis]	-	-	-	-	-	-	-
arahy.3DZG8W	3.79767	--	PREDICTED: stilbene synthase 3-like [Arachis duranensis]	Metabolism;Organismal Systems	Global and Overview;Environmental adaptation;Biosynthesis of other secondary metabolites	ko01100//Metabolic pathways;ko01110//Biosynthesis of secondary metabolites;ko04712//Circadian rhythm - plant;ko00941//Flavonoid biosynthesis	K00660	-	-	-
arahy.3EG1ZL	-1.67265	ASPG2	PREDICTED: protein ASPARTIC PROTEASE IN GUARD CELL 2 [Arachis ipaensis]	-	-	-	-	-	-	-
arahy.3IB35P	-2.81979	--	BnaCnng12640D [Brassica napus]	-	-	-	-	-	-	-
arahy.3INE6D	2.22379	TSPO	PREDICTED: translocator protein homolog [Arachis duranensis]	-	-	-	-	-	-	GO:0006950//response to stress;GO:0006970//response to osmotic stress;GO:0009628//response to abiotic stimulus;GO:0050896//response to stimulus
arahy.3JIH5H	3.42941	SCL11	PREDICTED: scarecrow-like protein 30 [Arachis duranensis]	-	-	-	-	-	-	-
arahy.3MSB0H	10.1485	LOX1.1	PREDICTED: linoleate 9S-lipoxygenase 1-like [Arachis duranensis]	Metabolism	Lipid metabolism	ko00591//Linoleic acid metabolism	K15718	-	GO:0005488//binding;GO:0043169//cation binding;GO:0016701//oxidoreductase activity, acting on single donors with incorporation of molecular oxygen;GO:0051213//dioxygenase activity;GO:0016702//oxidoreductase activity, acting on single donors with incorporation of molecular oxygen, incorporation of two atoms of oxygen;GO:0003824//catalytic activity;GO:0043167//ion binding;GO:0016491//oxidoreductase…	GO:0072330//monocarboxylic acid biosynthetic process;GO:0044763//single-organism cellular process;GO:0071704//organic substance metabolic process;GO:0044238//primary metabolic process;GO:0006633//fatty acid biosynthetic process;GO:0044699//single-organism process;GO:1901576//organic substance biosynthetic process;GO:0019752//carboxylic acid metabolic process;GO:0006631//fatty acid metabolic proce…
arahy.3QP4KI	2.51495	GLR2.7	PREDICTED: glutamate receptor 2.7-like, partial [Arachis duranensis]	-	-	-	-	GO:0016020//membrane	GO:0005215//transporter activity	GO:0006810//transport;GO:0044699//single-organism process;GO:0009987//cellular process;GO:0044765//single-organism transport;GO:0051179//localization;GO:1902578//single-organism localization;GO:0051234//establishment of localization;GO:0044763//single-organism cellular process;GO:0006811//ion transport
arahy.3R7UBK	2.81291	MIMI_L728	plant/T31B5-30 protein [Medicago truncatula]	-	-	-	-	-	-	-
arahy.3T0U24	3.41785	--	DUF630 family protein [Medicago truncatula]	-	-	-	-	-	-	-
arahy.3T9YJF	-2.06066	At1g68170	PREDICTED: WAT1-related protein At1g68170-like isoform X1 [Arachis ipaensis]	-	-	-	-	-	-	-
arahy.3WH5A3	3.09462	--	PREDICTED: stilbene synthase 3-like isoform X1 [Arachis ipaensis]	Metabolism;Organismal Systems	Biosynthesis of other secondary metabolites;Global and Overview;Environmental adaptation	ko01100//Metabolic pathways;ko01110//Biosynthesis of secondary metabolites;ko04712//Circadian rhythm - plant;ko00941//Flavonoid biosynthesis	K00660	-	-	-
arahy.3X0VU9	4.26844	PFK3	PREDICTED: ATP-dependent 6-phosphofructokinase 3-like [Arachis duranensis]	Genetic Information Processing;Metabolism	Global and Overview;Carbohydrate metabolism;Folding, sorting and degradation	ko01100//Metabolic pathways;ko01110//Biosynthesis of secondary metabolites;ko01130//Biosynthesis of antibiotics;ko01120//Microbial metabolism in diverse environments;ko01200//Carbon metabolism;ko01230//Biosynthesis of amino acids;ko00010//Glycolysis / Gluconeogenesis;ko03018//RNA degradation;ko00051//Fructose and mannose metabolism;ko00052//Galactose metabolism;ko00030//Pentose phosphate pathway	K00850	GO:0005622//intracellular;GO:0044424//intracellular part;GO:0005829//cytosol;GO:0005623//cell;GO:0016020//membrane;GO:0044445//cytosolic part;GO:0044464//cell part;GO:0044444//cytoplasmic part;GO:0005737//cytoplasm	GO:0097367//carbohydrate derivative binding;GO:0005488//binding;GO:0001882//nucleoside binding;GO:0001883//purine nucleoside binding;GO:0032550//purine ribonucleoside binding;GO:0036094//small molecule binding;GO:0016772//transferase activity, transferring phosphorus-containing groups;GO:1901363//heterocyclic compound binding;GO:0032549//ribonucleoside binding;GO:0097159//organic cyclic compound …	GO:0009987//cellular process;GO:0006796//phosphate-containing compound metabolic process;GO:0006091//generation of precursor metabolites and energy;GO:0044237//cellular metabolic process;GO:0008152//metabolic process;GO:0006793//phosphorus metabolic process;GO:0016310//phosphorylation
arahy.3X1Y8Y	1.94984	At3g47200	PREDICTED: UPF0481 protein At3g47200-like [Arachis ipaensis]	-	-	-	-	-	-	-
arahy.3Z4TCL	4.36309	--	PREDICTED: stilbene synthase 3-like [Arachis duranensis]	Organismal Systems;Metabolism	Environmental adaptation;Global and Overview;Biosynthesis of other secondary metabolites	ko01100//Metabolic pathways;ko01110//Biosynthesis of secondary metabolites;ko04712//Circadian rhythm - plant;ko00941//Flavonoid biosynthesis	K00660	-	-	-
arahy.3ZRF2C	-3.63207	--	PREDICTED: uncharacterized protein LOC107467277 [Arachis duranensis]	-	-	-	-	-	-	-
arahy.409VMA	-2.4823	UGT74F1	PREDICTED: UDP-glycosyltransferase 74G1-like [Arachis ipaensis]	-	-	-	-	-	GO:0008194//UDP-glycosyltransferase activity;GO:0003824//catalytic activity;GO:0016757//transferase activity, transferring glycosyl groups;GO:0016740//transferase activity;GO:0016758//transferase activity, transferring hexosyl groups;GO:0035251//UDP-glucosyltransferase activity;GO:0046527//glucosyltransferase activity	GO:0009737//response to abscisic acid;GO:0048856//anatomical structure development;GO:0009850//auxin metabolic process;GO:0042538//hyperosmotic salinity response;GO:0010035//response to inorganic substance;GO:0001101//response to acid chemical;GO:0009414//response to water deprivation;GO:1901701//cellular response to oxygen-containing compound;GO:0042445//hormone metabolic process;GO:0070887//cel…
arahy.41Z4IQ	4.44746	At3g47570	PREDICTED: probable LRR receptor-like serine/threonine-protein kinase At3g47570 [Arachis duranensis]	-	-	-	-	GO:0016020//membrane	GO:0003824//catalytic activity;GO:0016740//transferase activity;GO:0016301//kinase activity;GO:0004672//protein kinase activity;GO:0016773//phosphotransferase activity, alcohol group as acceptor;GO:0016772//transferase activity, transferring phosphorus-containing groups	GO:0009987//cellular process;GO:0044237//cellular metabolic process;GO:0008152//metabolic process;GO:0006796//phosphate-containing compound metabolic process;GO:0006793//phosphorus metabolic process
arahy.42BGRN	4.82312	ACO1	PREDICTED: 1-aminocyclopropane-1-carboxylate oxidase-like [Arachis ipaensis]	Metabolism	Amino acid metabolism;Global and Overview	ko01100//Metabolic pathways;ko01110//Biosynthesis of secondary metabolites;ko00270//Cysteine and methionine metabolism	K05933	-	-	-
arahy.42C60E	3.42518	PLP4	PREDICTED: patatin-like protein 4 [Arachis duranensis]	-	-	-	-	-	-	-
arahy.454AC4	1.97728	tmem53-b	PREDICTED: transmembrane protein 53 [Arachis duranensis]	-	-	-	-	-	-	-
arahy.46YZYG	2.20325	CKX6	PREDICTED: cytokinin dehydrogenase 6-like [Arachis ipaensis]	Metabolism	Metabolism of terpenoids and polyketides	ko00908//Zeatin biosynthesis	K00279	-	GO:0016491//oxidoreductase activity;GO:0036094//small molecule binding;GO:0000166//nucleotide binding;GO:0005488//binding;GO:0003824//catalytic activity;GO:0097159//organic cyclic compound binding;GO:1901363//heterocyclic compound binding;GO:0016645//oxidoreductase activity, acting on the CH-NH group of donors;GO:0016614//oxidoreductase activity, acting on CH-OH group of donors;GO:1901265//nucleo…	GO:0044710//single-organism metabolic process;GO:0044699//single-organism process;GO:0006725//cellular aromatic compound metabolic process;GO:0008152//metabolic process;GO:0009987//cellular process;GO:0044237//cellular metabolic process
arahy.47UL4M	5.66905	RNS1	PREDICTED: ribonuclease 1-like [Arachis duranensis]	-	-	-	-	-	-	-
arahy.48QVST	2.56415	CYP707A3	PREDICTED: abscisic acid 8'-hydroxylase 3-like [Arachis ipaensis]	-	-	-	-	-	-	-
arahy.4D3FVT	-3.17632	SEOB	PREDICTED: protein SIEVE ELEMENT OCCLUSION B-like [Arachis duranensis]	-	-	-	-	-	-	-
arahy.4DN9V9	8.27612	ABHD6	PREDICTED: lipase 3 isoform X2 [Arachis ipaensis]	-	-	-	-	-	GO:0003824//catalytic activity	-
arahy.4IBX4Q	2.80763	--	PREDICTED: stilbene synthase 1 [Arachis duranensis]	Organismal Systems;Metabolism	Biosynthesis of other secondary metabolites;Global and Overview;Environmental adaptation	ko01100//Metabolic pathways;ko01110//Biosynthesis of secondary metabolites;ko04712//Circadian rhythm - plant;ko00941//Flavonoid biosynthesis	K00660	GO:0005623//cell;GO:0044464//cell part;GO:0044424//intracellular part;GO:0005622//intracellular	GO:0003824//catalytic activity;GO:0016746//transferase activity, transferring acyl groups;GO:0016747//transferase activity, transferring acyl groups other than amino-acyl groups;GO:0016740//transferase activity	GO:0008152//metabolic process;GO:0050896//response to stimulus
arahy.4M99H6	3.24603	ACR4	PREDICTED: ACT domain-containing protein ACR4-like [Arachis ipaensis]	-	-	-	-	-	-	-
arahy.4PH81Y	-3.62619	ATL22	RING-H2 finger protein ATL1E [Cajanus cajan]	-	-	-	-	-	-	-
arahy.4R9DEN	2.28573	--	PREDICTED: MAR-binding filament-like protein 1-1 [Arachis ipaensis]	-	-	-	-	-	-	-
arahy.4RXW7B	1.5383	RPP13	PREDICTED: disease resistance protein RPP13-like [Arachis ipaensis]	Organismal Systems	Environmental adaptation	ko04626//Plant-pathogen interaction	K13457	-	-	-
arahy.4XBE3K	-2.58909	ERF003	PREDICTED: ethylene-responsive transcription factor ERF003-like [Arachis ipaensis]	-	-	-	-	-	-	GO:0034641//cellular nitrogen compound metabolic process;GO:0044237//cellular metabolic process;GO:0009059//macromolecule biosynthetic process;GO:0044238//primary metabolic process;GO:1901362//organic cyclic compound biosynthetic process;GO:0010467//gene expression;GO:0016070//RNA metabolic process;GO:1901576//organic substance biosynthetic process;GO:0046483//heterocycle metabolic process;GO:000…
arahy.4Y2508	1.95256	BAM1	PREDICTED: beta-amylase 1, chloroplastic [Arachis ipaensis]	Metabolism	Carbohydrate metabolism	ko00500//Starch and sucrose metabolism	K01177	-	GO:0004553//hydrolase activity, hydrolyzing O-glycosyl compounds;GO:0016787//hydrolase activity;GO:0016160//amylase activity;GO:0003824//catalytic activity;GO:0016798//hydrolase activity, acting on glycosyl bonds	GO:0008152//metabolic process;GO:0044238//primary metabolic process
arahy.4Y6QEN	2.66409	At1g22430	PREDICTED: alcohol dehydrogenase-like 1 [Arachis ipaensis]	Metabolism	Amino acid metabolism;Carbohydrate metabolism;Lipid metabolism;Global and Overview	ko01100//Metabolic pathways;ko01110//Biosynthesis of secondary metabolites;ko01130//Biosynthesis of antibiotics;ko01120//Microbial metabolism in diverse environments;ko01200//Carbon metabolism;ko00010//Glycolysis / Gluconeogenesis;ko00350//Tyrosine metabolism;ko00071//Fatty acid degradation;ko01220//Degradation of aromatic compounds	K00121	-	GO:0005488//binding;GO:0003824//catalytic activity;GO:0043169//cation binding;GO:0043167//ion binding	GO:0008152//metabolic process;GO:0044699//single-organism process;GO:0044710//single-organism metabolic process
arahy.50YNRI	5.39874	AAP4	PREDICTED: amino acid permease 4-like [Arachis duranensis]	-	-	-	-	GO:0031224//intrinsic component of membrane;GO:0044425//membrane part;GO:0016020//membrane	-	-
arahy.52QCLV	3.64823	PP2CA	PREDICTED: protein phosphatase 2C 37-like [Arachis ipaensis]	Environmental Information Processing	Signal transduction	ko04075//Plant hormone signal transduction	K14497	-	-	-
arahy.548L12	2.50105	--	Aldolase-type TIM barrel [Cynara cardunculus var. scolymus] [Cynara cardunculus]	-	-	-	-	-	-	-
arahy.54ZZZ2	1.92555	At3g12620	PREDICTED: probable protein phosphatase 2C 38 [Arachis ipaensis]	-	-	-	-	-	GO:0004721//phosphoprotein phosphatase activity;GO:0016791//phosphatase activity;GO:0043167//ion binding;GO:0016788//hydrolase activity, acting on ester bonds;GO:0043169//cation binding;GO:0003824//catalytic activity;GO:0042578//phosphoric ester hydrolase activity;GO:0005488//binding;GO:0016787//hydrolase activity	GO:0044267//cellular protein metabolic process;GO:0036211//protein modification process;GO:0043412//macromolecule modification;GO:0009987//cellular process;GO:0019538//protein metabolic process;GO:0006464//cellular protein modification process;GO:0071704//organic substance metabolic process;GO:0044260//cellular macromolecule metabolic process;GO:0043170//macromolecule metabolic process;GO:0044238…
arahy.56K58S	1.77828	At5g01610	DUF538 family protein [Medicago truncatula]	-	-	-	-	-	-	-
arahy.56NCKD	3.73234	YUC8	PREDICTED: LOW QUALITY PROTEIN: probable indole-3-pyruvate monooxygenase YUCCA5 [Arachis ipaensis]	Metabolism	Global and Overview;Amino acid metabolism	ko01100//Metabolic pathways;ko00380//Tryptophan metabolism	K11816	-	GO:0000166//nucleotide binding;GO:1901265//nucleoside phosphate binding;GO:0003824//catalytic activity;GO:0097159//organic cyclic compound binding;GO:0016705//oxidoreductase activity, acting on paired donors, with incorporation or reduction of molecular oxygen;GO:0036094//small molecule binding;GO:0016709//oxidoreductase activity, acting on paired donors, with incorporation or reduction of molecu…	GO:0008152//metabolic process;GO:0044710//single-organism metabolic process;GO:0044699//single-organism process
arahy.56RDUW	-2.3573	--	LL-diaminopimelate aminotransferase [Gossypium arboreum]	-	-	-	-	-	-	-
arahy.56XWA4	5.09369	EDL2	PREDICTED: EID1-like F-box protein 2 [Arachis ipaensis]	-	-	-	-	-	-	-
arahy.58FISB	1.70674	IP5P3	PREDICTED: type IV inositol polyphosphate 5-phosphatase 3-like isoform X1 [Arachis ipaensis]	-	-	-	-	-	-	-
arahy.5BD9V0	2.58814	ASP	PREDICTED: 21 kDa seed protein-like [Arachis ipaensis]	-	-	-	-	-	-	GO:0030162//regulation of proteolysis;GO:0048519//negative regulation of biological process;GO:0048523//negative regulation of cellular process;GO:0050790//regulation of catalytic activity;GO:0051336//regulation of hydrolase activity;GO:0031324//negative regulation of cellular metabolic process;GO:0019222//regulation of metabolic process;GO:0031323//regulation of cellular metabolic process;GO:001…
arahy.5BR3PR	2.0817	--	PREDICTED: coilin isoform X1 [Arachis duranensis]	-	-	-	-	-	-	-
arahy.5E9M75	2.15955	--	BnaA03g05770D [Brassica napus]	-	-	-	-	-	-	-
arahy.5FH16S	2.00238	AATL1	PREDICTED: lysine histidine transporter-like 8 [Arachis ipaensis]	-	-	-	-	GO:0044425//membrane part;GO:0016020//membrane;GO:0031224//intrinsic component of membrane	-	-
arahy.5G4PYE	8.43045	DBP	Remorin [Cajanus cajan]	-	-	-	-	-	-	-
arahy.5IT73U	-2.68949	WNK5	PREDICTED: probable serine/threonine-protein kinase WNK5 [Arachis duranensis]	-	-	-	-	-	GO:0016772//transferase activity, transferring phosphorus-containing groups;GO:0016301//kinase activity;GO:0005488//binding;GO:0003824//catalytic activity;GO:0016740//transferase activity	GO:0009987//cellular process;GO:0008152//metabolic process;GO:0006793//phosphorus metabolic process;GO:0006796//phosphate-containing compound metabolic process;GO:0044237//cellular metabolic process
arahy.5K20PQ	2.03312	Os01g0583100	PREDICTED: probable protein phosphatase 2C 50 isoform X1 [Arachis duranensis]	Environmental Information Processing	Signal transduction	ko04075//Plant hormone signal transduction	K14497	-	-	-
arahy.5L0PCQ	2.20556	--	chaperonin-like RbcX protein 2, chloroplastic [Cajanus cajan]	-	-	-	-	-	GO:0005488//binding;GO:0005515//protein binding	GO:0009987//cellular process;GO:0006457//protein folding
arahy.5M4X83	-1.98934	AHK1	PREDICTED: histidine kinase 1-like isoform X2 [Arachis duranensis]	-	-	-	-	-	-	-
arahy.5Q6Y7S	9.10329	BHLH131	PREDICTED: transcription factor bHLH131-like [Arachis ipaensis]	-	-	-	-	-	-	-
arahy.5R1TDK	2.93455	--	PREDICTED: protein PLASTID MOVEMENT IMPAIRED 1-RELATED 1-like isoform X1 [Lupinus angustifolius]	-	-	-	-	-	-	-
arahy.5R4KAC	2.1675	HVA22E	PREDICTED: HVA22-like protein e [Arachis ipaensis]	-	-	-	-	-	-	GO:0050896//response to stimulus;GO:0042221//response to chemical;GO:0009628//response to abiotic stimulus;GO:0006950//response to stress;GO:0006972//hyperosmotic response;GO:0006970//response to osmotic stress;GO:0001101//response to acid chemical
arahy.5YH4B6	3.21152	--	PREDICTED: stilbene synthase 3-like [Arachis duranensis]	Organismal Systems;Metabolism	Biosynthesis of other secondary metabolites;Global and Overview;Environmental adaptation	ko01100//Metabolic pathways;ko01110//Biosynthesis of secondary metabolites;ko04712//Circadian rhythm - plant;ko00941//Flavonoid biosynthesis	K00660	-	-	-
arahy.5Z4HQE	3.94367	--	plastocyanin-like domain protein [Medicago truncatula]	-	-	-	-	-	-	-
arahy.607K5B	3.44189	--	PREDICTED: stilbene synthase 3-like [Arachis duranensis]	Metabolism;Organismal Systems	Biosynthesis of other secondary metabolites;Environmental adaptation;Global and Overview	ko01100//Metabolic pathways;ko01110//Biosynthesis of secondary metabolites;ko04712//Circadian rhythm - plant;ko00941//Flavonoid biosynthesis	K00660	-	-	-
arahy.60SCVY	2.43904	PLR_Lu2	PREDICTED: bifunctional pinoresinol-lariciresinol reductase 2-like [Arachis duranensis]	-	-	-	-	-	-	-
arahy.61LQT8	1.86207	PAP15	PREDICTED: purple acid phosphatase 15 isoform X3 [Arachis duranensis]	-	-	-	-	-	GO:0043169//cation binding;GO:0005488//binding;GO:0043167//ion binding;GO:0003824//catalytic activity	GO:0006793//phosphorus metabolic process;GO:0008152//metabolic process;GO:0044237//cellular metabolic process;GO:0006796//phosphate-containing compound metabolic process;GO:0009987//cellular process
arahy.6361M0	1.73329	ncapg2	Condensin-2 complex subunit G2 [Glycine soja]	-	-	-	-	GO:0005623//cell;GO:0043227//membrane-bounded organelle;GO:0044424//intracellular part;GO:0005622//intracellular;GO:0043229//intracellular organelle;GO:0043231//intracellular membrane-bounded organelle;GO:0043226//organelle;GO:0044464//cell part	GO:0016787//hydrolase activity;GO:0003824//catalytic activity	-
arahy.63FKND	2.81161	--	PREDICTED: stilbene synthase 3-like [Arachis duranensis]	Organismal Systems;Metabolism	Biosynthesis of other secondary metabolites;Global and Overview;Environmental adaptation	ko01100//Metabolic pathways;ko01110//Biosynthesis of secondary metabolites;ko04712//Circadian rhythm - plant;ko00941//Flavonoid biosynthesis	K00660	-	-	-
arahy.63RFF5	7.74819	ANT1	PREDICTED: ADP,ATP carrier protein 1, mitochondrial-like [Arachis ipaensis]	-	-	-	-	-	-	-
arahy.642FWA	2.5161	CRRSP55	PREDICTED: cysteine-rich repeat secretory protein 55 [Arachis duranensis]	-	-	-	-	-	-	-
arahy.65J58R	2.36706	AIP1	PREDICTED: protein phosphatase 2C 37-like [Arachis duranensis]	Environmental Information Processing	Signal transduction	ko04075//Plant hormone signal transduction	K14497	-	-	-
arahy.65NT4G	2.75143	WRKY28	PREDICTED: probable WRKY transcription factor 28 [Arachis duranensis]	-	-	-	-	-	-	-
arahy.670ABH	2.31079	D4H	PREDICTED: deacetoxyvindoline 4-hydroxylase-like isoform X1 [Arachis ipaensis]	-	-	-	-	-	GO:0016491//oxidoreductase activity;GO:0003824//catalytic activity;GO:0016705//oxidoreductase activity, acting on paired donors, with incorporation or reduction of molecular oxygen	GO:0044699//single-organism process;GO:0008152//metabolic process;GO:0044710//single-organism metabolic process
arahy.68V7GN	4.18488	SBP65	PREDICTED: seed biotin-containing protein SBP65-like [Arachis duranensis]	-	-	-	-	-	-	-
arahy.696IZN	2.42348	SD11	PREDICTED: G-type lectin S-receptor-like serine/threonine-protein kinase SD1-1 [Arachis duranensis]	-	-	-	-	-	-	-
arahy.6B5FLC	2.28668	--	LOW QUALITY PROTEIN: DUF659 domain-containing protein/Dimer_Tnp_hAT domain-containing protein, partial [Cephalotus follicularis]	-	-	-	-	-	-	-
arahy.6E5JYA	3.13743	--	DUF1635 family protein [Medicago truncatula]	-	-	-	-	-	-	-
arahy.6GZ8LR	1.92568	At3g57810	PREDICTED: OTU domain-containing protein At3g57810-like [Cicer arietinum]	-	-	-	-	-	-	-
arahy.6HU6DS	9.33316	CYP89A9	PREDICTED: cytochrome P450 89A2-like [Arachis duranensis]	-	-	-	-	-	GO:0003824//catalytic activity;GO:0046914//transition metal ion binding;GO:0005488//binding;GO:1901363//heterocyclic compound binding;GO:0046872//metal ion binding;GO:0016705//oxidoreductase activity, acting on paired donors, with incorporation or reduction of molecular oxygen;GO:0097159//organic cyclic compound binding;GO:0016491//oxidoreductase activity;GO:0043167//ion binding;GO:0043169//catio…	GO:0044699//single-organism process;GO:0044710//single-organism metabolic process;GO:0008152//metabolic process
arahy.6I4HZI	-1.80496	CYP78A5	PREDICTED: cytochrome P450 78A5-like [Arachis duranensis]	-	-	-	-	-	-	-
arahy.6JHG9N	3.22315	--	PREDICTED: stilbene synthase 3-like [Arachis ipaensis]	Organismal Systems;Metabolism	Global and Overview;Environmental adaptation;Biosynthesis of other secondary metabolites	ko01100//Metabolic pathways;ko01110//Biosynthesis of secondary metabolites;ko04712//Circadian rhythm - plant;ko00941//Flavonoid biosynthesis	K00660	-	-	-
arahy.6L7Z57	-2.29253	UGT74E2	PREDICTED: UDP-glycosyltransferase 74G1-like [Arachis ipaensis]	-	-	-	-	-	-	-
arahy.6P73LQ	2.05572	gpmA	PREDICTED: 2,3-bisphosphoglycerate-dependent phosphoglycerate mutase [Arachis ipaensis]	Metabolism	Amino acid metabolism;Global and Overview;Carbohydrate metabolism	ko01100//Metabolic pathways;ko01110//Biosynthesis of secondary metabolites;ko01130//Biosynthesis of antibiotics;ko01120//Microbial metabolism in diverse environments;ko01200//Carbon metabolism;ko01230//Biosynthesis of amino acids;ko00010//Glycolysis / Gluconeogenesis;ko00260//Glycine, serine and threonine metabolism	K01834	-	-	-
arahy.6RPF32	2.32515	At4g27290	PREDICTED: G-type lectin S-receptor-like serine/threonine-protein kinase At4g27290 isoform X2 [Arachis ipaensis]	-	-	-	-	-	-	-
arahy.6SD2NF	-1.87601	PME34	PREDICTED: probable pectinesterase/pectinesterase inhibitor 61 [Arachis ipaensis]	-	-	-	-	GO:0044464//cell part;GO:0005623//cell;GO:0030312//external encapsulating structure;GO:0071944//cell periphery	GO:0016787//hydrolase activity;GO:0003824//catalytic activity;GO:0016788//hydrolase activity, acting on ester bonds;GO:0052689//carboxylic ester hydrolase activity	GO:0016043//cellular component organization;GO:0009056//catabolic process;GO:0071840//cellular component organization or biogenesis;GO:0071554//cell wall organization or biogenesis;GO:0043170//macromolecule metabolic process;GO:0008152//metabolic process;GO:0000272//polysaccharide catabolic process;GO:1901575//organic substance catabolic process;GO:0045229//external encapsulating structure organi…
arahy.6W400J	3.61176	--	PREDICTED: rho GTPase-activating protein gacK-like [Arachis duranensis]	-	-	-	-	-	-	-
arahy.6ZCT8S	8.90689	--	PREDICTED: uncharacterized protein LOC107633404 [Arachis ipaensis]	-	-	-	-	-	-	-
arahy.706LQI	3.85798	CPK2	PREDICTED: calcium-dependent protein kinase [Arachis ipaensis]	Organismal Systems	Environmental adaptation	ko04626//Plant-pathogen interaction	K13412	-	GO:0043167//ion binding;GO:0016772//transferase activity, transferring phosphorus-containing groups;GO:0003824//catalytic activity;GO:0005488//binding;GO:0016773//phosphotransferase activity, alcohol group as acceptor;GO:0016301//kinase activity;GO:0016740//transferase activity;GO:0004672//protein kinase activity	GO:0008152//metabolic process;GO:0009987//cellular process;GO:0006796//phosphate-containing compound metabolic process;GO:0044237//cellular metabolic process;GO:0006793//phosphorus metabolic process
arahy.70XC39	2.82353	--	MD-like lipid recognition domain protein/ML domain protein [Medicago truncatula]	-	-	-	-	-	-	-
arahy.711CF1	2.75966	MTH_273	PREDICTED: UPF0098 protein CPn_0877/CP_0992/CPj0877/CpB0906 [Arachis duranensis]	-	-	-	-	-	-	-
arahy.7473D5	2.16182	EXPA8	PREDICTED: expansin-A8-like [Arachis ipaensis]	-	-	-	-	-	-	-
arahy.74NP28	1.8082	PRKG2	PREDICTED: acyl-CoA thioesterase 2 isoform X2 [Arachis ipaensis]	Metabolism	Lipid metabolism;Global and Overview	ko01100//Metabolic pathways;ko01110//Biosynthesis of secondary metabolites;ko01040//Biosynthesis of unsaturated fatty acids;ko00062//Fatty acid elongation	K01068	-	-	-
arahy.74SC4C	2.59546	HSP26-A	PREDICTED: probable glutathione S-transferase [Arachis ipaensis]	Metabolism	Metabolism of other amino acids	ko00480//Glutathione metabolism	K00799	-	-	-
arahy.763IQV	1.6875	GLIP5	PREDICTED: GDSL esterase/lipase 5 [Arachis ipaensis]	-	-	-	-	-	GO:0003824//catalytic activity;GO:0016787//hydrolase activity	-
arahy.768P1R	3.86033	ERF113	PREDICTED: ethylene-responsive transcription factor ABR1 [Arachis duranensis]	-	-	-	-	-	-	-
arahy.77GZB8	2.6002	BCAT6	PREDICTED: branched-chain-amino-acid aminotransferase 6-like [Arachis ipaensis]	Metabolism	Amino acid metabolism;Metabolism of cofactors and vitamins;Global and Overview	ko01100//Metabolic pathways;ko01110//Biosynthesis of secondary metabolites;ko01130//Biosynthesis of antibiotics;ko01230//Biosynthesis of amino acids;ko00270//Cysteine and methionine metabolism;ko00280//Valine, leucine and isoleucine degradation;ko01210//2-Oxocarboxylic acid metabolism;ko00770//Pantothenate and CoA biosynthesis;ko00290//Valine, leucine and isoleucine biosynthesis	K00826	-	GO:0016740//transferase activity;GO:0003824//catalytic activity;GO:0004084//branched-chain-amino-acid transaminase activity;GO:0016769//transferase activity, transferring nitrogenous groups;GO:0008483//transaminase activity	GO:1901564//organonitrogen compound metabolic process;GO:0071704//organic substance metabolic process;GO:0044281//small molecule metabolic process;GO:0006520//cellular amino acid metabolic process;GO:0043436//oxoacid metabolic process;GO:0044763//single-organism cellular process;GO:0009987//cellular process;GO:0008152//metabolic process;GO:0006807//nitrogen compound metabolic process;GO:0044237//…
arahy.77JTQB	-2.2634	CYP76B6	PREDICTED: geraniol 8-hydroxylase-like isoform X1 [Arachis ipaensis]	-	-	-	-	-	-	-
arahy.77RLVP	-1.74633	AMP1	PREDICTED: probable glutamate carboxypeptidase 2 isoform X1 [Arachis ipaensis]	-	-	-	-	-	-	-
arahy.77X3JE	-2.15124	NPF3.1	Peptide transporter PTR2 [Cajanus cajan]	-	-	-	-	-	-	GO:0051234//establishment of localization;GO:0051179//localization
arahy.78F3YR	3.81501	ACO1	PREDICTED: 1-aminocyclopropane-1-carboxylate oxidase-like [Arachis ipaensis]	Metabolism	Amino acid metabolism;Global and Overview	ko01100//Metabolic pathways;ko01110//Biosynthesis of secondary metabolites;ko00270//Cysteine and methionine metabolism	K05933	-	-	-
arahy.78LN1U	-3.17111	PME53	PREDICTED: probable pectinesterase 53 [Arachis duranensis]	Metabolism	Carbohydrate metabolism;Global and Overview	ko01100//Metabolic pathways;ko00500//Starch and sucrose metabolism;ko00040//Pentose and glucuronate interconversions	K01051	-	GO:0003824//catalytic activity;GO:0052689//carboxylic ester hydrolase activity;GO:0016787//hydrolase activity;GO:0016788//hydrolase activity, acting on ester bonds	GO:0071554//cell wall organization or biogenesis;GO:0071555//cell wall organization;GO:0045229//external encapsulating structure organization;GO:0009987//cellular process;GO:0071840//cellular component organization or biogenesis;GO:0016043//cellular component organization
arahy.78SDCB	2.31158	ACO1	PREDICTED: 1-aminocyclopropane-1-carboxylate oxidase-like [Arachis ipaensis]	Metabolism	Global and Overview;Amino acid metabolism	ko01100//Metabolic pathways;ko01110//Biosynthesis of secondary metabolites;ko00270//Cysteine and methionine metabolism	K05933	-	-	-
arahy.79B2B8	-2.46068	PER3	PREDICTED: peroxidase 3-like [Arachis duranensis]	Metabolism	Global and Overview;Biosynthesis of other secondary metabolites	ko01100//Metabolic pathways;ko01110//Biosynthesis of secondary metabolites;ko00940//Phenylpropanoid biosynthesis	K00430	-	-	-
arahy.79B99S	2.26633	AN3	PREDICTED: naringenin,2-oxoglutarate 3-dioxygenase [Arachis duranensis]	Metabolism	Global and Overview;Biosynthesis of other secondary metabolites	ko01100//Metabolic pathways;ko01110//Biosynthesis of secondary metabolites;ko00941//Flavonoid biosynthesis	K00475	-	GO:0051213//dioxygenase activity;GO:0016706//oxidoreductase activity, acting on paired donors, with incorporation or reduction of molecular oxygen, 2-oxoglutarate as one donor, and incorporation of one atom each of oxygen into both donors;GO:0016705//oxidoreductase activity, acting on paired donors, with incorporation or reduction of molecular oxygen;GO:0003824//catalytic activity;GO:0016491//oxi…	GO:0008152//metabolic process;GO:0044710//single-organism metabolic process;GO:0044699//single-organism process
arahy.79SS0U	3.21647	YUC8	PREDICTED: probable indole-3-pyruvate monooxygenase YUCCA5 [Arachis ipaensis]	Metabolism	Amino acid metabolism;Global and Overview	ko01100//Metabolic pathways;ko00380//Tryptophan metabolism	K11816	-	GO:0003824//catalytic activity;GO:0036094//small molecule binding;GO:0016705//oxidoreductase activity, acting on paired donors, with incorporation or reduction of molecular oxygen;GO:1901265//nucleoside phosphate binding;GO:0004497//monooxygenase activity;GO:0016491//oxidoreductase activity;GO:0097159//organic cyclic compound binding;GO:0005488//binding;GO:0000166//nucleotide binding;GO:1901363//…	GO:0050794//regulation of cellular process;GO:0007154//cell communication;GO:0044710//single-organism metabolic process;GO:0009755//hormone-mediated signaling pathway;GO:0050789//regulation of biological process;GO:0071407//cellular response to organic cyclic compound;GO:0071310//cellular response to organic substance;GO:0033993//response to lipid;GO:0009987//cellular process;GO:0044699//single-o…
arahy.7CM6K7	4.13442	ACA7	PREDICTED: alpha carbonic anhydrase 7-like [Arachis ipaensis]	Metabolism	Energy metabolism	ko00910//Nitrogen metabolism	K01674	-	-	-
arahy.7H2VVZ	1.89817	HSFB3	PREDICTED: heat stress transcription factor B-3-like isoform X2 [Glycine max]	-	-	-	-	GO:0005622//intracellular;GO:0043227//membrane-bounded organelle;GO:0044464//cell part;GO:0005623//cell;GO:0043229//intracellular organelle;GO:0043231//intracellular membrane-bounded organelle;GO:0044424//intracellular part;GO:0043226//organelle	GO:1901363//heterocyclic compound binding;GO:0003676//nucleic acid binding;GO:0001071//nucleic acid binding transcription factor activity;GO:0097159//organic cyclic compound binding;GO:0005488//binding;GO:0003677//DNA binding	GO:0006725//cellular aromatic compound metabolic process;GO:0042221//response to chemical;GO:0044271//cellular nitrogen compound biosynthetic process;GO:0044238//primary metabolic process;GO:0010467//gene expression;GO:0090304//nucleic acid metabolic process;GO:1901362//organic cyclic compound biosynthetic process;GO:0034641//cellular nitrogen compound metabolic process;GO:0046483//heterocycle me…
arahy.7HPJ5W	2.10429	ABCC14	PREDICTED: ABC transporter C family member 14-like [Arachis ipaensis]	-	-	-	-	GO:0031224//intrinsic component of membrane;GO:0044425//membrane part;GO:0016020//membrane	GO:0016818//hydrolase activity, acting on acid anhydrides, in phosphorus-containing anhydrides;GO:0016787//hydrolase activity;GO:0003824//catalytic activity;GO:0015399//primary active transmembrane transporter activity;GO:0001883//purine nucleoside binding;GO:0016817//hydrolase activity, acting on acid anhydrides;GO:0016462//pyrophosphatase activity;GO:0097159//organic cyclic compound binding;GO:…	GO:0009154//purine ribonucleotide catabolic process;GO:0006163//purine nucleotide metabolic process;GO:1901564//organonitrogen compound metabolic process;GO:0006139//nucleobase-containing compound metabolic process;GO:0006725//cellular aromatic compound metabolic process;GO:0009259//ribonucleotide metabolic process;GO:0044712//single-organism catabolic process;GO:0009117//nucleotide metabolic pro…
arahy.7IIA7U	2.03665	WAP	PREDICTED: WPP domain-associated protein [Lupinus angustifolius]	-	-	-	-	-	-	-
arahy.7KA6PT	1.70863	APIC	PREDICTED: glutathione S-transferase APIC-like isoform X1 [Arachis ipaensis]	Metabolism	Metabolism of other amino acids	ko00480//Glutathione metabolism	K00799	-	-	-
arahy.7NBA20	2.58726	WAK3	PREDICTED: wall-associated receptor kinase 2-like [Arachis ipaensis]	-	-	-	-	-	-	-
arahy.7T7DN5	3.46491	guaA	PREDICTED: probable GMP synthase [glutamine-hydrolyzing] [Arachis ipaensis]	Genetic Information Processing	Replication and repair	ko03410//Base excision repair	K01246	-	GO:0016798//hydrolase activity, acting on glycosyl bonds;GO:0003824//catalytic activity;GO:0016787//hydrolase activity	GO:0044260//cellular macromolecule metabolic process;GO:0009987//cellular process;GO:0051716//cellular response to stimulus;GO:1901360//organic cyclic compound metabolic process;GO:0044699//single-organism process;GO:0006974//cellular response to DNA damage stimulus;GO:0006950//response to stress;GO:0033554//cellular response to stress;GO:0046483//heterocycle metabolic process;GO:0008152//metabol…
arahy.7TNK9R	-2.48287	UGT74E2	PREDICTED: UDP-glycosyltransferase 74G1-like [Arachis duranensis]	-	-	-	-	-	GO:0035251//UDP-glucosyltransferase activity;GO:0003824//catalytic activity;GO:0016740//transferase activity;GO:0046527//glucosyltransferase activity;GO:0008194//UDP-glycosyltransferase activity;GO:0016758//transferase activity, transferring hexosyl groups;GO:0016757//transferase activity, transferring glycosyl groups	GO:0051716//cellular response to stimulus;GO:0009651//response to salt stress;GO:0042445//hormone metabolic process;GO:0009987//cellular process;GO:0010817//regulation of hormone levels;GO:0097305//response to alcohol;GO:0070887//cellular response to chemical stimulus;GO:0033554//cellular response to stress;GO:0009719//response to endogenous stimulus;GO:0042221//response to chemical;GO:0034599//c…
arahy.7VB4VZ	3.17092	Cht10	class II chitinase [Arachis hypogaea]	-	-	-	-	-	GO:0016787//hydrolase activity;GO:0003824//catalytic activity	GO:0043170//macromolecule metabolic process;GO:0044260//cellular macromolecule metabolic process;GO:0006807//nitrogen compound metabolic process;GO:0044237//cellular metabolic process;GO:1901136//carbohydrate derivative catabolic process;GO:0071554//cell wall organization or biogenesis;GO:0006022//aminoglycan metabolic process;GO:0009057//macromolecule catabolic process;GO:1901564//organonitrogen…
arahy.7WH0ZP	-2.94132	DIVARICATA	PREDICTED: transcription factor MYB1R1 [Arachis ipaensis]	-	-	-	-	-	-	-
arahy.7ZT4LX	2.72741	PLT5	PREDICTED: polyol transporter 5-like [Arachis duranensis]	-	-	-	-	GO:0044425//membrane part;GO:0031224//intrinsic component of membrane;GO:0016020//membrane	GO:0005215//transporter activity;GO:0022857//transmembrane transporter activity	GO:0051179//localization;GO:0044763//single-organism cellular process;GO:0051234//establishment of localization;GO:0044699//single-organism process;GO:0009987//cellular process
arahy.7ZZ76P	1.72763	BAT1	PREDICTED: amino-acid permease BAT1 homolog [Arachis duranensis]	-	-	-	-	-	-	-
arahy.81BSC2	-2.70273	--	DUF868 domain-containing protein [Cephalotus follicularis]	-	-	-	-	-	-	-
arahy.81NFJG	1.91923	DBR	PREDICTED: 2-alkenal reductase (NADP(+)-dependent)-like [Arachis duranensis]	-	-	-	-	-	-	-
arahy.81R18M	2.28917	AAP4	PREDICTED: amino acid permease 4-like [Arachis ipaensis]	-	-	-	-	-	-	-
arahy.82SVBS	3.49825	NPF6.1	PREDICTED: protein NRT1/ PTR FAMILY 6.1 [Arachis ipaensis]	-	-	-	-	GO:0031224//intrinsic component of membrane;GO:0016020//membrane;GO:0044425//membrane part	-	GO:0015833//peptide transport;GO:0006810//transport;GO:0071705//nitrogen compound transport;GO:0051179//localization;GO:0071702//organic substance transport;GO:0042886//amide transport;GO:1902578//single-organism localization;GO:0044765//single-organism transport;GO:0044699//single-organism process;GO:0051234//establishment of localization
arahy.830P15	1.76419	BHLH112	PREDICTED: transcription factor bHLH112-like [Arachis ipaensis]	-	-	-	-	-	-	-
arahy.8393AT	2.28195	ABCC3	PREDICTED: ABC transporter C family member 3 isoform X1 [Arachis ipaensis]	-	-	-	-	GO:0016020//membrane;GO:0031224//intrinsic component of membrane;GO:0044425//membrane part	GO:0015399//primary active transmembrane transporter activity;GO:1901363//heterocyclic compound binding;GO:0003824//catalytic activity;GO:0097159//organic cyclic compound binding;GO:0017111//nucleoside-triphosphatase activity;GO:0015405//P-P-bond-hydrolysis-driven transmembrane transporter activity;GO:0001883//purine nucleoside binding;GO:0001882//nucleoside binding;GO:0032549//ribonucleoside bin…	GO:0044238//primary metabolic process;GO:0044763//single-organism cellular process;GO:0044712//single-organism catabolic process;GO:0009150//purine ribonucleotide metabolic process;GO:0044248//cellular catabolic process;GO:0051234//establishment of localization;GO:0034655//nucleobase-containing compound catabolic process;GO:0006725//cellular aromatic compound metabolic process;GO:0044270//cellula…
arahy.86F0RZ	2.01703	WNK11	PREDICTED: probable serine/threonine-protein kinase WNK11 [Arachis duranensis]	-	-	-	-	-	-	-
arahy.86P4B0	2.93514	MPT2	PREDICTED: mitochondrial phosphate carrier protein 2, mitochondrial-like [Arachis duranensis]	-	-	-	-	-	-	-
arahy.89V7LU	1.7919	At4g08850	PREDICTED: probable LRR receptor-like serine/threonine-protein kinase At4g08850 [Arachis duranensis]	-	-	-	-	-	-	-
arahy.8AJM88	2.44525	spr0982	glycosyltransferase family protein [Medicago truncatula]	-	-	-	-	-	GO:0016740//transferase activity;GO:0003824//catalytic activity	-
arahy.8FI09V	7.49185	ACS1	PREDICTED: 1-aminocyclopropane-1-carboxylate synthase [Arachis ipaensis]	Metabolism	Global and Overview;Amino acid metabolism	ko01100//Metabolic pathways;ko01110//Biosynthesis of secondary metabolites;ko00270//Cysteine and methionine metabolism	K01762	-	GO:0043168//anion binding;GO:0043167//ion binding;GO:0005488//binding	GO:0008152//metabolic process
arahy.8HK1GR	4.84967	SBT4.14	PREDICTED: subtilisin-like protease SBT4.15 [Arachis duranensis]	-	-	-	-	-	GO:0005488//binding;GO:0016787//hydrolase activity;GO:0005515//protein binding;GO:0003824//catalytic activity;GO:0008233//peptidase activity;GO:0070011//peptidase activity, acting on L-amino acid peptides	GO:0051604//protein maturation;GO:0065007//biological regulation;GO:0065009//regulation of molecular function;GO:0044238//primary metabolic process;GO:0006508//proteolysis;GO:0016485//protein processing;GO:0008152//metabolic process;GO:0019538//protein metabolic process;GO:0071704//organic substance metabolic process;GO:0044092//negative regulation of molecular function;GO:0043170//macromolecule …
arahy.8M77KD	2.11344	--	PREDICTED: pathogenesis-related protein 2-like [Arachis ipaensis]	-	-	-	-	-	-	-
arahy.8QLN5S	-2.25527	PUP3	PREDICTED: purine permease 1-like [Arachis ipaensis]	-	-	-	-	GO:0016020//membrane;GO:0044425//membrane part;GO:0031224//intrinsic component of membrane	-	-
arahy.8QPZ90	1.91337	--	glycosyltransferase family 2 protein [Medicago truncatula]	-	-	-	-	-	GO:0016740//transferase activity;GO:0003824//catalytic activity	-
arahy.8SNE72	9.02237	FRS5	PREDICTED: protein FAR1-RELATED SEQUENCE 5-like [Arachis duranensis]	-	-	-	-	-	-	-
arahy.8VRB03	-12.3572	--	protein ANTAGONIST OF LIKE HETEROCHROMATIN PROTEIN 1 [Cajanus cajan]	-	-	-	-	-	-	-
arahy.8WX7RX	3.03027	--	-	-	-	-	-	-	-	-
arahy.8Y74W7	1.88103	BSPA	PREDICTED: bark storage protein A-like [Arachis ipaensis]	-	-	-	-	-	-	-
arahy.8Y7MPM	-12.3563	EPC1	PREDICTED: glycosyltransferase family 64 protein C4-like isoform X1 [Arachis duranensis]	-	-	-	-	-	-	-
arahy.8YQ6WV	2.4065	PCMP-E49	PREDICTED: LOW QUALITY PROTEIN: pentatricopeptide repeat-containing protein At2g37310-like [Arachis duranensis]	-	-	-	-	-	-	-
arahy.92DGJ8	3.30752	UGT85A24	PREDICTED: 7-deoxyloganetin glucosyltransferase-like [Arachis duranensis]	-	-	-	-	-	GO:0046527//glucosyltransferase activity;GO:0016757//transferase activity, transferring glycosyl groups;GO:0003824//catalytic activity;GO:0016758//transferase activity, transferring hexosyl groups;GO:0008194//UDP-glycosyltransferase activity;GO:0035251//UDP-glucosyltransferase activity;GO:0016740//transferase activity	-
arahy.92UC5T	-4.06848	CYP704C1	PREDICTED: cytochrome P450 704C1-like [Arachis ipaensis]	-	-	-	-	-	GO:0046872//metal ion binding;GO:0005488//binding;GO:0043167//ion binding;GO:0043169//cation binding;GO:0003824//catalytic activity;GO:0016491//oxidoreductase activity	-
arahy.93HJVC	-2.13043	NIP2-1	PREDICTED: aquaporin NIP2-1-like [Arachis ipaensis]	-	-	-	-	GO:0031224//intrinsic component of membrane;GO:0044425//membrane part;GO:0016020//membrane	-	GO:0051234//establishment of localization;GO:0051179//localization
arahy.93XNME	3.35594	At3g05950	PREDICTED: germin-like protein subfamily 1 member 7 [Arachis duranensis]	-	-	-	-	-	-	-
arahy.941VE1	5.20945	At5g38990	PREDICTED: receptor like protein kinase S.2-like [Arachis duranensis]	-	-	-	-	-	-	-
arahy.9468DL	2.08636	BAT1	Amino-acid permease BAT1-like protein, partial [Dichanthelium oligosanthes]	-	-	-	-	-	-	-
arahy.95I963	2.59186	--	PREDICTED: stilbene synthase 3-like [Arachis ipaensis]	Metabolism;Organismal Systems	Global and Overview;Environmental adaptation;Biosynthesis of other secondary metabolites	ko01100//Metabolic pathways;ko01110//Biosynthesis of secondary metabolites;ko04712//Circadian rhythm - plant;ko00941//Flavonoid biosynthesis	K00660	-	-	-
arahy.95ZZMZ	6.12598	--	PREDICTED: (3S,6E)-nerolidol synthase 1-like [Arachis ipaensis]	Metabolism	Global and Overview;Metabolism of terpenoids and polyketides	ko01110//Biosynthesis of secondary metabolites;ko01130//Biosynthesis of antibiotics;ko00902//Monoterpenoid biosynthesis	K15086	-	GO:0016829//lyase activity;GO:0003824//catalytic activity	-
arahy.98SW16	3.1621	CYP76B6	PREDICTED: geraniol 8-hydroxylase-like [Arachis duranensis]	-	-	-	-	-	GO:0016491//oxidoreductase activity;GO:0003824//catalytic activity;GO:0046914//transition metal ion binding;GO:0046872//metal ion binding;GO:1901363//heterocyclic compound binding;GO:0043169//cation binding;GO:0046906//tetrapyrrole binding;GO:0005488//binding;GO:0097159//organic cyclic compound binding;GO:0043167//ion binding	GO:0044699//single-organism process;GO:0008152//metabolic process;GO:0044710//single-organism metabolic process
arahy.99RKF3	2.26626	D7OMT	PREDICTED: isoflavone-7-O-methyltransferase 6-like [Arachis duranensis]	Metabolism	Biosynthesis of other secondary metabolites	ko00943//Isoflavonoid biosynthesis	K13262	-	GO:0005488//binding;GO:0016740//transferase activity;GO:0016741//transferase activity, transferring one-carbon groups;GO:0008168//methyltransferase activity;GO:0003824//catalytic activity;GO:0005515//protein binding	GO:0008152//metabolic process
arahy.99YD65	3.43841	LECRK71	PREDICTED: L-type lectin-domain containing receptor kinase VII.1-like [Arachis ipaensis]	-	-	-	-	-	-	-
arahy.9CTC13	1.89054	PAP15	PREDICTED: purple acid phosphatase 15 isoform X1 [Arachis ipaensis]	-	-	-	-	-	GO:0043169//cation binding;GO:0005488//binding;GO:0043167//ion binding;GO:0003824//catalytic activity	GO:0009987//cellular process;GO:0006796//phosphate-containing compound metabolic process;GO:0006793//phosphorus metabolic process;GO:0008152//metabolic process;GO:0044237//cellular metabolic process
arahy.9D0TAX	4.72597	AOC4	PREDICTED: allene oxide cyclase 4, chloroplastic-like [Arachis ipaensis]	Metabolism	Lipid metabolism;Global and Overview	ko01100//Metabolic pathways;ko01110//Biosynthesis of secondary metabolites;ko00592//alpha-Linolenic acid metabolism	K10525	GO:0009579//thylakoid;GO:0044446//intracellular organelle part;GO:0044422//organelle part;GO:0043227//membrane-bounded organelle;GO:0005622//intracellular;GO:0009532//plastid stroma;GO:0031975//envelope;GO:0043229//intracellular organelle;GO:0005623//cell;GO:0044464//cell part;GO:0031976//plastid thylakoid;GO:0044424//intracellular part;GO:0044444//cytoplasmic part;GO:0009534//chloroplast thylako…	GO:0009975//cyclase activity;GO:0003824//catalytic activity	GO:0050896//response to stimulus;GO:0006950//response to stress
arahy.9F81FQ	-1.89701	At4g08300	PREDICTED: WAT1-related protein At4g08300-like [Arachis duranensis]	-	-	-	-	GO:0016020//membrane	GO:0022857//transmembrane transporter activity;GO:0015179//L-amino acid transmembrane transporter activity;GO:0015075//ion transmembrane transporter activity;GO:0022891//substrate-specific transmembrane transporter activity;GO:0046943//carboxylic acid transmembrane transporter activity;GO:0005342//organic acid transmembrane transporter activity;GO:0008509//anion transmembrane transporter activity…	GO:0042592//homeostatic process;GO:0048878//chemical homeostasis;GO:0006810//transport;GO:0071705//nitrogen compound transport;GO:0006811//ion transport;GO:0003333//amino acid transmembrane transport;GO:0071702//organic substance transport;GO:0015711//organic anion transport;GO:0065007//biological regulation;GO:0044763//single-organism cellular process;GO:0046942//carboxylic acid transport;GO:006…
arahy.9H5ER3	2.08673	ALDH3H1	PREDICTED: aldehyde dehydrogenase family 3 member H1-like [Arachis ipaensis]	Metabolism	Amino acid metabolism;Metabolism of other amino acids;Metabolism of terpenoids and polyketides;Carbohydrate metabolism;Lipid metabolism;Global and Overview	ko01100//Metabolic pathways;ko01110//Biosynthesis of secondary metabolites;ko01130//Biosynthesis of antibiotics;ko01120//Microbial metabolism in diverse environments;ko00010//Glycolysis / Gluconeogenesis;ko00620//Pyruvate metabolism;ko00040//Pentose and glucuronate interconversions;ko00561//Glycerolipid metabolism;ko00071//Fatty acid degradation;ko00330//Arginine and proline metabolism;ko00280//V…	K00128	GO:0044464//cell part;GO:0005622//intracellular;GO:0005623//cell;GO:0044424//intracellular part;GO:0043229//intracellular organelle;GO:0030054//cell junction;GO:0043226//organelle;GO:0043227//membrane-bounded organelle;GO:0043231//intracellular membrane-bounded organelle;GO:0005911//cell-cell junction	GO:0016491//oxidoreductase activity;GO:0003824//catalytic activity;GO:0016903//oxidoreductase activity, acting on the aldehyde or oxo group of donors	GO:0044237//cellular metabolic process;GO:0044699//single-organism process;GO:0008152//metabolic process;GO:0009415//response to water;GO:1901700//response to oxygen-containing compound;GO:0001101//response to acid chemical;GO:0050896//response to stimulus;GO:0009414//response to water deprivation;GO:0006970//response to osmotic stress;GO:0042221//response to chemical;GO:0006950//response to stre…
arahy.9HGS1L	-2.17143	PER39	PREDICTED: peroxidase 39-like [Arachis ipaensis]	Metabolism	Biosynthesis of other secondary metabolites;Global and Overview	ko01100//Metabolic pathways;ko01110//Biosynthesis of secondary metabolites;ko00940//Phenylpropanoid biosynthesis	K00430	-	-	-
arahy.9NC2ZT	-2.40299	WAKL20	PREDICTED: wall-associated receptor kinase-like 20 [Arachis duranensis]	-	-	-	-	-	GO:0005488//binding;GO:0001871//pattern binding	GO:0008152//metabolic process;GO:0006793//phosphorus metabolic process;GO:0044237//cellular metabolic process;GO:0009987//cellular process;GO:0006796//phosphate-containing compound metabolic process
arahy.9PJP7K	3.05113	--	EEIG1/EHBP1 N-terminal domain-containing protein [Cynara cardunculus var. scolymus] [Cynara cardunculus]	-	-	-	-	-	-	-
arahy.9Q60JN	3.74861	--	PREDICTED: stilbene synthase 3 [Arachis ipaensis]	Organismal Systems;Metabolism	Biosynthesis of other secondary metabolites;Global and Overview;Environmental adaptation	ko01100//Metabolic pathways;ko01110//Biosynthesis of secondary metabolites;ko04712//Circadian rhythm - plant;ko00941//Flavonoid biosynthesis	K00660	-	-	-
arahy.9SG6EJ	1.77576	BT1	PREDICTED: adenine nucleotide transporter BT1, chloroplastic/mitochondrial [Arachis duranensis]	-	-	-	-	GO:0009526//plastid envelope;GO:0043227//membrane-bounded organelle;GO:0031967//organelle envelope;GO:0031975//envelope;GO:0005622//intracellular;GO:0043231//intracellular membrane-bounded organelle;GO:0043229//intracellular organelle;GO:0005737//cytoplasm;GO:0016020//membrane;GO:0044424//intracellular part;GO:0044444//cytoplasmic part;GO:0043226//organelle;GO:0009536//plastid;GO:0044464//cell pa…	GO:0022857//transmembrane transporter activity;GO:0015605//organophosphate ester transmembrane transporter activity;GO:0005215//transporter activity;GO:1901677//phosphate transmembrane transporter activity	GO:0009987//cellular process;GO:0044699//single-organism process;GO:0006810//transport;GO:0015748//organophosphate ester transport;GO:0006862//nucleotide transport;GO:0044763//single-organism cellular process;GO:0051234//establishment of localization;GO:1902578//single-organism localization;GO:0044765//single-organism transport;GO:0051179//localization;GO:0071702//organic substance transport;GO:0…
arahy.9ST09W	3.20555	LECRK72	PREDICTED: probable L-type lectin-domain containing receptor kinase VII.2 [Arachis ipaensis]	-	-	-	-	-	-	-
arahy.9T187T	-2.80735	CYP76B6	PREDICTED: geraniol 8-hydroxylase-like [Arachis ipaensis]	-	-	-	-	-	-	-
arahy.9T9YI2	5.62936	CALS12	PREDICTED: callose synthase 12-like [Arachis ipaensis]	-	-	-	-	GO:0044464//cell part;GO:0016020//membrane;GO:0030054//cell junction;GO:0005911//cell-cell junction;GO:0043229//intracellular organelle;GO:0043227//membrane-bounded organelle;GO:0043231//intracellular membrane-bounded organelle;GO:0043226//organelle;GO:0044425//membrane part;GO:0005622//intracellular;GO:0044424//intracellular part;GO:0044459//plasma membrane part;GO:0071944//cell periphery;GO:000…	GO:0035251//UDP-glucosyltransferase activity;GO:0016757//transferase activity, transferring glycosyl groups;GO:0016758//transferase activity, transferring hexosyl groups;GO:0016740//transferase activity;GO:0008194//UDP-glycosyltransferase activity;GO:0046527//glucosyltransferase activity;GO:0003824//catalytic activity	GO:0051716//cellular response to stimulus;GO:0044699//single-organism process;GO:0065007//biological regulation;GO:0044763//single-organism cellular process;GO:0002253//activation of immune response;GO:0009617//response to bacterium;GO:0006074//(1->3)-beta-D-glucan metabolic process;GO:0051273//beta-glucan metabolic process;GO:0048229//gametophyte development;GO:0044042//glucan metabolic process;…
arahy.9W6N4W	4.49185	ACS2	PREDICTED: 1-aminocyclopropane-1-carboxylate synthase 3 [Arachis ipaensis]	Metabolism	Amino acid metabolism;Global and Overview	ko01100//Metabolic pathways;ko01110//Biosynthesis of secondary metabolites;ko00270//Cysteine and methionine metabolism	K01762	-	GO:0043168//anion binding;GO:0005488//binding;GO:0005515//protein binding;GO:0043167//ion binding	GO:0043170//macromolecule metabolic process;GO:0009719//response to endogenous stimulus;GO:0008152//metabolic process;GO:0043043//peptide biosynthetic process;GO:0044267//cellular protein metabolic process;GO:1901566//organonitrogen compound biosynthetic process;GO:0019538//protein metabolic process;GO:0006518//peptide metabolic process;GO:0009059//macromolecule biosynthetic process;GO:1901564//o…
arahy.9ZTQ0N	2.07651	NAC072	NAC-like transcription factor [Arachis hypogaea]	-	-	-	-	-	-	-
arahy.A0U9FM	3.30864	--	PREDICTED: stilbene synthase 1-like isoform X1 [Arachis ipaensis]	Organismal Systems;Metabolism	Global and Overview;Environmental adaptation;Biosynthesis of other secondary metabolites	ko01100//Metabolic pathways;ko01110//Biosynthesis of secondary metabolites;ko04712//Circadian rhythm - plant;ko00941//Flavonoid biosynthesis	K00660	-	-	-
arahy.A3QRPX	-3.17919	RIBA3	PREDICTED: monofunctional riboflavin biosynthesis protein RIBA 3, chloroplastic [Arachis duranensis]	Metabolism	Global and Overview;Metabolism of cofactors and vitamins	ko01100//Metabolic pathways;ko01110//Biosynthesis of secondary metabolites;ko00740//Riboflavin metabolism	K14652	-	GO:0016829//lyase activity;GO:0016830//carbon-carbon lyase activity;GO:0003824//catalytic activity	GO:0034641//cellular nitrogen compound metabolic process;GO:0046483//heterocycle metabolic process;GO:0006766//vitamin metabolic process;GO:0044763//single-organism cellular process;GO:0009987//cellular process;GO:0006807//nitrogen compound metabolic process;GO:0006771//riboflavin metabolic process;GO:0071704//organic substance metabolic process;GO:0008152//metabolic process;GO:0044281//small mol…
arahy.A55GHP	4.47552	CCH	PREDICTED: heavy metal-associated isoprenylated plant protein 5-like [Lupinus angustifolius]	-	-	-	-	-	-	-
arahy.A621IZ	3.3084	--	PREDICTED: stilbene synthase 1-like [Arachis duranensis]	Metabolism;Organismal Systems	Global and Overview;Environmental adaptation;Biosynthesis of other secondary metabolites	ko01100//Metabolic pathways;ko01110//Biosynthesis of secondary metabolites;ko04712//Circadian rhythm - plant;ko00941//Flavonoid biosynthesis	K00660	-	-	-
arahy.A8JJ1G	1.74779	At2g32990	PREDICTED: TMV resistance protein N-like isoform X1 [Arachis duranensis]	-	-	-	-	-	GO:0016798//hydrolase activity, acting on glycosyl bonds;GO:0003824//catalytic activity;GO:0016787//hydrolase activity	GO:0008152//metabolic process;GO:0044238//primary metabolic process
arahy.ABWE2S	-2.60637	ATX1	PREDICTED: heterogeneous nuclear ribonucleoprotein U-like protein 1 [Arachis ipaensis]	-	-	-	-	-	-	-
arahy.AD012R	3.49825	NPF6.1	PREDICTED: protein NRT1/ PTR FAMILY 6.1 [Arachis ipaensis]	-	-	-	-	GO:0016020//membrane;GO:0031224//intrinsic component of membrane;GO:0044425//membrane part	-	GO:0051179//localization;GO:0044765//single-organism transport;GO:0044699//single-organism process;GO:0006810//transport;GO:0071702//organic substance transport;GO:0042886//amide transport;GO:0071705//nitrogen compound transport;GO:0015833//peptide transport;GO:0051234//establishment of localization;GO:1902578//single-organism localization
arahy.AD4PBH	-10.7676	--	PREDICTED: trichohyalin-like [Glycine max]	-	-	-	-	-	-	-
arahy.AEJR4S	-2.303	BHLH96	PREDICTED: transcription factor bHLH96-like [Arachis duranensis]	-	-	-	-	-	-	-
arahy.AF3FG0	1.73411	GI	PREDICTED: protein GIGANTEA-like isoform X1 [Arachis duranensis]	Organismal Systems	Environmental adaptation	ko04712//Circadian rhythm - plant	K12124	-	-	GO:0032501//multicellular organismal process;GO:0097659//nucleic acid-templated transcription;GO:0044271//cellular nitrogen compound biosynthetic process;GO:2000026//regulation of multicellular organismal development;GO:0065007//biological regulation;GO:1901576//organic substance biosynthetic process;GO:0044238//primary metabolic process;GO:0008152//metabolic process;GO:0003006//developmental pro…
arahy.AIGQ5R	3.1981	LOX1.4	PREDICTED: seed linoleate 9S-lipoxygenase-like [Arachis duranensis]	Metabolism	Lipid metabolism	ko00591//Linoleic acid metabolism	K15718	-	GO:0016701//oxidoreductase activity, acting on single donors with incorporation of molecular oxygen;GO:0043169//cation binding;GO:0016702//oxidoreductase activity, acting on single donors with incorporation of molecular oxygen, incorporation of two atoms of oxygen;GO:0003824//catalytic activity;GO:0051213//dioxygenase activity;GO:0043167//ion binding;GO:0005488//binding;GO:0016491//oxidoreductase…	GO:0008610//lipid biosynthetic process;GO:0044238//primary metabolic process;GO:0008152//metabolic process;GO:0032787//monocarboxylic acid metabolic process;GO:0046394//carboxylic acid biosynthetic process;GO:0044283//small molecule biosynthetic process;GO:0044699//single-organism process;GO:0071704//organic substance metabolic process;GO:0016053//organic acid biosynthetic process;GO:0006631//fat…
arahy.AIQ49T	3.87958	--	DUF506 family protein [Medicago truncatula]	-	-	-	-	-	-	-
arahy.ALC201	-3.64254	FRO7	PREDICTED: ferric reduction oxidase 7, chloroplastic-like [Arachis duranensis]	-	-	-	-	GO:0016020//membrane;GO:0031224//intrinsic component of membrane;GO:0044425//membrane part	GO:0003824//catalytic activity	GO:0050896//response to stimulus;GO:0022900//electron transport chain;GO:0044763//single-organism cellular process;GO:0006091//generation of precursor metabolites and energy;GO:0044699//single-organism process;GO:0044237//cellular metabolic process;GO:0009987//cellular process;GO:0008152//metabolic process;GO:0009628//response to abiotic stimulus;GO:0009314//response to radiation;GO:0044710//sing…
arahy.AM4HSV	1.68449	PAO2	PREDICTED: probable polyamine oxidase 2 [Arachis duranensis]	Metabolism	Metabolism of other amino acids;Amino acid metabolism	ko00330//Arginine and proline metabolism;ko00410//beta-Alanine metabolism	K17839	-	GO:0016491//oxidoreductase activity;GO:0016647//oxidoreductase activity, acting on the CH-NH group of donors, oxygen as acceptor;GO:0003824//catalytic activity;GO:0016645//oxidoreductase activity, acting on the CH-NH group of donors	GO:0008152//metabolic process;GO:0044710//single-organism metabolic process;GO:0044699//single-organism process
arahy.AN0ZGP	1.56715	ITPK3	PREDICTED: inositol-tetrakisphosphate 1-kinase 3 [Arachis duranensis]	Environmental Information Processing;Metabolism	Signal transduction;Global and Overview;Carbohydrate metabolism	ko01100//Metabolic pathways;ko00562//Inositol phosphate metabolism;ko04070//Phosphatidylinositol signaling system	K00913	GO:0005623//cell;GO:0044464//cell part	GO:0005488//binding;GO:0016301//kinase activity;GO:0036094//small molecule binding;GO:1901363//heterocyclic compound binding;GO:0097367//carbohydrate derivative binding;GO:0097159//organic cyclic compound binding;GO:0016740//transferase activity;GO:0001882//nucleoside binding;GO:0051765//inositol tetrakisphosphate kinase activity;GO:0003824//catalytic activity;GO:0032549//ribonucleoside binding;G…	GO:0044763//single-organism cellular process;GO:0044281//small molecule metabolic process;GO:0006796//phosphate-containing compound metabolic process;GO:0009987//cellular process;GO:0044710//single-organism metabolic process;GO:1901615//organic hydroxy compound metabolic process;GO:0019751//polyol metabolic process;GO:0006793//phosphorus metabolic process;GO:0044237//cellular metabolic process;GO…
arahy.ANYE42	1.87947	GDPDL2	PREDICTED: glycerophosphodiester phosphodiesterase protein kinase domain-containing GDPDL2-like [Arachis duranensis]	-	-	-	-	-	-	-
arahy.AP71S7	-2.40459	At3g23880	PREDICTED: F-box/kelch-repeat protein At3g23880-like [Arachis ipaensis]	-	-	-	-	-	-	-
arahy.AQ4HSR	1.56146	HMGCL	PREDICTED: hydroxymethylglutaryl-CoA lyase, mitochondrial [Arachis ipaensis]	Metabolism;Cellular Processes	Carbohydrate metabolism;Global and Overview;Lipid metabolism;Amino acid metabolism;Transport and catabolism	ko01100//Metabolic pathways;ko04146//Peroxisome;ko00280//Valine, leucine and isoleucine degradation;ko00650//Butanoate metabolism;ko00072//Synthesis and degradation of ketone bodies	K01640	-	GO:0016829//lyase activity;GO:0016833//oxo-acid-lyase activity;GO:0003824//catalytic activity;GO:0016830//carbon-carbon lyase activity	-
arahy.ATM50A	2.3805	KIC	PREDICTED: calcium-binding protein KIC [Arachis duranensis]	-	-	-	-	-	-	-
arahy.AVGZ9D	5.30163	--	PREDICTED: late embryogenesis abundant protein 2 [Arachis ipaensis]	-	-	-	-	-	-	-
arahy.AVJN5E	3.28175	CDF2	PREDICTED: cyclic dof factor 3-like [Arachis duranensis]	-	-	-	-	-	-	-
arahy.AWA2M3	7.96578	ZMYM1	PREDICTED: zinc finger MYM-type protein 1-like [Arachis duranensis]	-	-	-	-	-	-	-
arahy.AYA1A5	2.22707	CYP73A11	PREDICTED: trans-cinnamate 4-monooxygenase [Arachis ipaensis]	Metabolism	Amino acid metabolism;Metabolism of cofactors and vitamins;Biosynthesis of other secondary metabolites;Global and Overview	ko01100//Metabolic pathways;ko01110//Biosynthesis of secondary metabolites;ko00940//Phenylpropanoid biosynthesis;ko00130//Ubiquinone and other terpenoid-quinone biosynthesis;ko00941//Flavonoid biosynthesis;ko00360//Phenylalanine metabolism;ko01220//Degradation of aromatic compounds;ko00945//Stilbenoid, diarylheptanoid and gingerol biosynthesis	K00487	-	GO:0016491//oxidoreductase activity;GO:0046906//tetrapyrrole binding;GO:0046914//transition metal ion binding;GO:1901363//heterocyclic compound binding;GO:0003824//catalytic activity;GO:0043169//cation binding;GO:0005488//binding;GO:0004497//monooxygenase activity;GO:0016709//oxidoreductase activity, acting on paired donors, with incorporation or reduction of molecular oxygen, NAD(P)H as one dono…	GO:0008152//metabolic process;GO:0044710//single-organism metabolic process;GO:0044699//single-organism process
arahy.AZ5764	2.00192	BSPA	PREDICTED: bark storage protein A-like [Arachis duranensis]	-	-	-	-	-	-	-
arahy.B0G4GL	-1.69705	SKOR	PREDICTED: potassium channel SKOR [Arachis ipaensis]	-	-	-	-	GO:0031224//intrinsic component of membrane;GO:0044425//membrane part;GO:0016020//membrane	GO:0005216//ion channel activity;GO:0046873//metal ion transmembrane transporter activity;GO:0022892//substrate-specific transporter activity;GO:0022843//voltage-gated cation channel activity;GO:0008324//cation transmembrane transporter activity;GO:0022891//substrate-specific transmembrane transporter activity;GO:0022890//inorganic cation transmembrane transporter activity;GO:0022838//substrate-s…	GO:0034220//ion transmembrane transport;GO:0006811//ion transport;GO:0030001//metal ion transport;GO:0044763//single-organism cellular process;GO:0006812//cation transport;GO:0044765//single-organism transport;GO:0051179//localization;GO:0006810//transport;GO:0009987//cellular process;GO:1902578//single-organism localization;GO:0051234//establishment of localization;GO:0055085//transmembrane tran…
arahy.B0V0GT	2.28612	At5g64700	PREDICTED: WAT1-related protein At5g64700 [Arachis duranensis]	-	-	-	-	-	-	-
arahy.B1GHBY	7.28676	GOLS2	PREDICTED: galactinol synthase 2-like [Arachis duranensis]	Metabolism	Carbohydrate metabolism	ko00052//Galactose metabolism	K18819	-	GO:0016740//transferase activity;GO:0003824//catalytic activity	-
arahy.B1PTQC	4.17991	GSO1	PREDICTED: leucine-rich repeat receptor protein kinase MSP1-like [Arachis duranensis]	-	-	-	-	-	-	-
arahy.B2DFDY	3.99885	--	DUF946 family protein [Medicago truncatula]	-	-	-	-	-	-	-
arahy.B3G9N7	1.7033	DIR19	PREDICTED: dirigent protein 19-like [Arachis ipaensis]	-	-	-	-	-	-	-
arahy.B3XDAM	3.18125	RFS5	PREDICTED: LOW QUALITY PROTEIN: galactinol--sucrose galactosyltransferase [Arachis ipaensis]	Metabolism	Carbohydrate metabolism	ko00052//Galactose metabolism	K06617	-	-	-
arahy.B41UNZ	1.77557	TPS10	PREDICTED: terpene synthase 10-like [Arachis duranensis]	-	-	-	-	-	GO:0003824//catalytic activity;GO:0016829//lyase activity	-
arahy.B47NWK	2.44525	spr0982	glycosyltransferase family protein [Medicago truncatula]	-	-	-	-	-	GO:0016740//transferase activity;GO:0003824//catalytic activity	-
arahy.B4CUFV	5.14975	--	PREDICTED: arachin Ahy-3 [Arachis duranensis]	-	-	-	-	-	-	-
arahy.B66PX0	3.07881	ERF114	PREDICTED: ethylene-responsive transcription factor ERF114-like, partial [Arachis ipaensis]	-	-	-	-	-	-	-
arahy.B85EDH	2.30656	At3g48460	PREDICTED: GDSL esterase/lipase At3g48460 [Arachis duranensis]	-	-	-	-	-	GO:0003824//catalytic activity;GO:0016787//hydrolase activity	-
arahy.B8YDI3	-2.87923	CDL1	PREDICTED: serine/threonine-protein kinase CDL1-like [Arachis ipaensis]	-	-	-	-	-	GO:0016772//transferase activity, transferring phosphorus-containing groups;GO:0032549//ribonucleoside binding;GO:1901363//heterocyclic compound binding;GO:0001882//nucleoside binding;GO:0003824//catalytic activity;GO:0004672//protein kinase activity;GO:0097367//carbohydrate derivative binding;GO:0036094//small molecule binding;GO:0032550//purine ribonucleoside binding;GO:0001883//purine nucleosi…	GO:0006796//phosphate-containing compound metabolic process;GO:0044260//cellular macromolecule metabolic process;GO:0043170//macromolecule metabolic process;GO:0009987//cellular process;GO:0044238//primary metabolic process;GO:0043412//macromolecule modification;GO:0044267//cellular protein metabolic process;GO:0036211//protein modification process;GO:0019538//protein metabolic process;GO:0006793…
arahy.B9A644	1.68526	CYP74A	PREDICTED: allene oxide synthase, chloroplastic-like [Arachis duranensis]	Metabolism	Lipid metabolism;Global and Overview	ko01100//Metabolic pathways;ko01110//Biosynthesis of secondary metabolites;ko00592//alpha-Linolenic acid metabolism	K01723	GO:0043226//organelle;GO:0044444//cytoplasmic part;GO:0044435//plastid part;GO:0009526//plastid envelope;GO:0009507//chloroplast;GO:0031984//organelle subcompartment;GO:0043227//membrane-bounded organelle;GO:0031975//envelope;GO:0005623//cell;GO:0043231//intracellular membrane-bounded organelle;GO:0044422//organelle part;GO:0044464//cell part;GO:0009579//thylakoid;GO:0044434//chloroplast part;GO:…	GO:0046872//metal ion binding;GO:0043169//cation binding;GO:0003824//catalytic activity;GO:1901363//heterocyclic compound binding;GO:0097159//organic cyclic compound binding;GO:0016835//carbon-oxygen lyase activity;GO:0016836//hydro-lyase activity;GO:0016491//oxidoreductase activity;GO:0016829//lyase activity;GO:0005488//binding;GO:0046914//transition metal ion binding;GO:0043167//ion binding;GO:…	GO:0032787//monocarboxylic acid metabolic process;GO:0044281//small molecule metabolic process;GO:0006950//response to stress;GO:0043207//response to external biotic stimulus;GO:0009605//response to external stimulus;GO:0043436//oxoacid metabolic process;GO:0008152//metabolic process;GO:0001101//response to acid chemical;GO:0006629//lipid metabolic process;GO:0050896//response to stimulus;GO:0044…
arahy.BBD4G3	2.26976	TMK1	PREDICTED: somatic embryogenesis receptor kinase 2-like [Arachis ipaensis]	-	-	-	-	-	GO:0016301//kinase activity;GO:0003824//catalytic activity;GO:0016740//transferase activity;GO:0016772//transferase activity, transferring phosphorus-containing groups	-
arahy.BCJ26C	3.71643	PECS-2.1	PREDICTED: pectinesterase 2-like [Arachis ipaensis]	Metabolism	Carbohydrate metabolism;Global and Overview	ko01100//Metabolic pathways;ko00500//Starch and sucrose metabolism;ko00040//Pentose and glucuronate interconversions	K01051	-	-	-
arahy.BCR6RP	5.8413	MYB39	PREDICTED: protein ODORANT1 [Arachis duranensis]	-	-	-	-	-	-	GO:0050896//response to stimulus;GO:0042221//response to chemical;GO:0009719//response to endogenous stimulus;GO:0010033//response to organic substance;GO:0006950//response to stress;GO:0009725//response to hormone
arahy.BCXY77	1.89947	--	PREDICTED: terpene synthase 10-like [Arachis duranensis]	-	-	-	-	-	GO:0016829//lyase activity;GO:0003824//catalytic activity	-
arahy.BD6PFY	3.026	At5g08350	GRAM domain protein/ABA-responsive-like protein [Medicago truncatula]	-	-	-	-	-	-	-
arahy.BDJ8VI	2.4016	--	PREDICTED: stilbene synthase 3-like [Arachis ipaensis]	Organismal Systems;Metabolism	Environmental adaptation;Global and Overview;Biosynthesis of other secondary metabolites	ko01100//Metabolic pathways;ko01110//Biosynthesis of secondary metabolites;ko04712//Circadian rhythm - plant;ko00941//Flavonoid biosynthesis	K00660	-	-	-
arahy.BGN7K5	-2.19761	--	PREDICTED: basic form of pathogenesis-related protein 1-like [Arachis ipaensis]	Organismal Systems;Environmental Information Processing	Signal transduction;Environmental adaptation	ko04075//Plant hormone signal transduction;ko04626//Plant-pathogen interaction	K13449	-	-	GO:0009607//response to biotic stimulus;GO:0043207//response to external biotic stimulus;GO:0009617//response to bacterium;GO:0050896//response to stimulus;GO:0009605//response to external stimulus;GO:0051707//response to other organism;GO:0051704//multi-organism process
arahy.BGW4TW	3.2627	WAK1	PREDICTED: wall-associated receptor kinase 2-like [Arachis ipaensis]	-	-	-	-	-	GO:0016740//transferase activity;GO:0005488//binding;GO:0003824//catalytic activity;GO:0016772//transferase activity, transferring phosphorus-containing groups	GO:0044763//single-organism cellular process;GO:0008152//metabolic process;GO:0044699//single-organism process;GO:0050896//response to stimulus;GO:0009987//cellular process
arahy.BHW5G9	9.29921	RPA1B	PREDICTED: replication protein A 70 kDa DNA-binding subunit B-like [Arachis duranensis]	Genetic Information Processing	Replication and repair	ko03420//Nucleotide excision repair;ko03030//DNA replication;ko03440//Homologous recombination;ko03430//Mismatch repair	K07466	-	-	-
arahy.BI8U9X	1.56532	--	DUF971 family protein [Medicago truncatula]	-	-	-	-	-	-	-
arahy.BJVD1V	-2.16227	At1g63430	PREDICTED: probable LRR receptor-like serine/threonine-protein kinase At1g63430 [Arachis ipaensis]	-	-	-	-	GO:0016020//membrane;GO:0044425//membrane part;GO:0031224//intrinsic component of membrane	GO:0097159//organic cyclic compound binding;GO:0003824//catalytic activity;GO:0032549//ribonucleoside binding;GO:0001882//nucleoside binding;GO:0097367//carbohydrate derivative binding;GO:0005488//binding;GO:1901363//heterocyclic compound binding;GO:0001883//purine nucleoside binding;GO:0032550//purine ribonucleoside binding;GO:0036094//small molecule binding;GO:0016740//transferase activity	GO:0044238//primary metabolic process;GO:0044237//cellular metabolic process;GO:0019538//protein metabolic process;GO:0036211//protein modification process;GO:0043170//macromolecule metabolic process;GO:0008152//metabolic process;GO:0009987//cellular process;GO:0044260//cellular macromolecule metabolic process;GO:0044267//cellular protein metabolic process;GO:0006464//cellular protein modificatio…
arahy.BK04FV	2.65652	--	PREDICTED: cytochrome P450 94C1-like [Juglans regia]	-	-	-	-	-	-	-
arahy.BLK73U	3.78862	--	PREDICTED: stilbene synthase 1-like [Arachis duranensis]	Organismal Systems;Metabolism	Environmental adaptation;Global and Overview;Biosynthesis of other secondary metabolites	ko01100//Metabolic pathways;ko01110//Biosynthesis of secondary metabolites;ko04712//Circadian rhythm - plant;ko00941//Flavonoid biosynthesis	K00660	-	-	-
arahy.BNV3MQ	3.93074	--	BnaC05g13140D [Brassica napus]	-	-	-	-	-	-	-
arahy.BUDB0A	4.50809	OPR2	PREDICTED: 12-oxophytodienoate reductase 2 [Glycine max]	Metabolism	Lipid metabolism;Global and Overview	ko01100//Metabolic pathways;ko01110//Biosynthesis of secondary metabolites;ko00592//alpha-Linolenic acid metabolism	K05894	-	GO:0097367//carbohydrate derivative binding;GO:0032553//ribonucleotide binding;GO:1901363//heterocyclic compound binding;GO:0097159//organic cyclic compound binding;GO:0005488//binding;GO:0003824//catalytic activity;GO:0000166//nucleotide binding;GO:0036094//small molecule binding;GO:1901265//nucleoside phosphate binding	GO:0044710//single-organism metabolic process;GO:0044699//single-organism process;GO:0008152//metabolic process
arahy.BV9JUH	2.19895	At4g03230	PREDICTED: G-type lectin S-receptor-like serine/threonine-protein kinase At4g03230 [Arachis duranensis]	-	-	-	-	-	GO:0016772//transferase activity, transferring phosphorus-containing groups;GO:0016740//transferase activity;GO:0003824//catalytic activity;GO:0016301//kinase activity	GO:0006793//phosphorus metabolic process;GO:0006796//phosphate-containing compound metabolic process;GO:0044237//cellular metabolic process;GO:0008152//metabolic process;GO:0009987//cellular process
arahy.BXGY4D	4.15265	--	PREDICTED: TMV resistance protein N-like [Cicer arietinum]	-	-	-	-	-	-	-
arahy.BXR7J4	3.53318	GEX1	PREDICTED: protein GAMETE EXPRESSED 1-like [Arachis ipaensis]	-	-	-	-	-	GO:0005515//protein binding;GO:0005488//binding	GO:0048229//gametophyte development;GO:0044767//single-organism developmental process;GO:0044699//single-organism process;GO:0032502//developmental process;GO:0044707//single-multicellular organism process;GO:0007275//multicellular organism development;GO:0032501//multicellular organismal process
arahy.BYBI66	1.91942	CNGC20	PREDICTED: probable cyclic nucleotide-gated ion channel 20, chloroplastic [Arachis ipaensis]	Organismal Systems	Environmental adaptation	ko04626//Plant-pathogen interaction	K05391	-	-	-
arahy.C06U18	2.18545	HMA5	PREDICTED: probable copper-transporting ATPase HMA5 [Arachis duranensis]	-	-	-	-	-	-	-
arahy.C0H73X	5.37504	CAISE5	PREDICTED: glucose and ribitol dehydrogenase-like [Arachis ipaensis]	-	-	-	-	GO:0005622//intracellular;GO:0044464//cell part;GO:0043229//intracellular organelle;GO:0005623//cell;GO:0043226//organelle;GO:0044424//intracellular part;GO:0009536//plastid;GO:0043231//intracellular membrane-bounded organelle;GO:0043227//membrane-bounded organelle;GO:0044444//cytoplasmic part;GO:0005737//cytoplasm	GO:0003824//catalytic activity	GO:0008152//metabolic process;GO:0044710//single-organism metabolic process;GO:0044699//single-organism process
arahy.C0K8ID	-1.94805	SDT1	Haloacid dehalogenase-like hydrolase superfamily protein [Theobroma cacao]	Metabolism	Metabolism of cofactors and vitamins	ko00760//Nicotinate and nicotinamide metabolism	K18551	-	-	-
arahy.C1BLFK	1.71217	--	Transmembrane protein 8B [Glycine soja]	-	-	-	-	-	-	-
arahy.C3SPHV	3.33985	RBK1	PREDICTED: seipin-2-like [Arachis ipaensis]	-	-	-	-	-	-	-
arahy.C52HL3	1.87017	PLD1	PREDICTED: phospholipase D alpha 1-like [Arachis ipaensis]	Metabolism;Cellular Processes	Transport and catabolism;Global and Overview;Lipid metabolism	ko01100//Metabolic pathways;ko01110//Biosynthesis of secondary metabolites;ko04144//Endocytosis;ko00564//Glycerophospholipid metabolism;ko00565//Ether lipid metabolism	K01115	-	-	-
arahy.C56IWK	4.24031	CYP707A3	abscisic acid 8-hydroxylase 3, partial [Arachis hypogaea]	-	-	-	-	-	GO:0016491//oxidoreductase activity;GO:0043167//ion binding;GO:0043169//cation binding;GO:0003824//catalytic activity;GO:0005488//binding;GO:0046872//metal ion binding	-
arahy.C7A6P7	1.69295	ERF1	PREDICTED: ethylene-responsive transcription factor 13-like [Arachis ipaensis]	-	-	-	-	-	-	-
arahy.C9ERVU	2.88934	--	PREDICTED: vinorine synthase-like [Arachis ipaensis]	-	-	-	-	-	-	-
arahy.CAUG6F	5.63601	SEOB	PREDICTED: protein SIEVE ELEMENT OCCLUSION B-like [Arachis ipaensis]	-	-	-	-	-	-	-
arahy.CC1Y5W	2.56046	LACS6	PREDICTED: long chain acyl-CoA synthetase 6, peroxisomal isoform X1 [Arachis ipaensis]	Metabolism;Cellular Processes	Lipid metabolism;Global and Overview;Transport and catabolism	ko01100//Metabolic pathways;ko04146//Peroxisome;ko01212//Fatty acid metabolism;ko00071//Fatty acid degradation;ko00061//Fatty acid biosynthesis	K01897	-	GO:0003824//catalytic activity	GO:0006950//response to stress;GO:0050896//response to stimulus;GO:0006979//response to oxidative stress;GO:0042221//response to chemical;GO:1901700//response to oxygen-containing compound;GO:0000302//response to reactive oxygen species
arahy.CC54W0	2.45061	CYP82A1	PREDICTED: cytochrome P450 82A3-like isoform X1 [Arachis ipaensis]	-	-	-	-	-	-	-
arahy.CCG5WH	-1.75586	At1g48100	PREDICTED: polygalacturonase At1g48100-like [Arachis ipaensis]	-	-	-	-	-	GO:0003824//catalytic activity;GO:0016787//hydrolase activity	GO:0044238//primary metabolic process;GO:0008152//metabolic process
arahy.CD5B6Y	4.42119	PP2CA	PREDICTED: protein phosphatase 2C 37-like [Arachis duranensis]	Environmental Information Processing	Signal transduction	ko04075//Plant hormone signal transduction	K14497	-	-	-
arahy.CEE6V6	2.37888	PCMP-E49	PREDICTED: pentatricopeptide repeat-containing protein At2g37310-like [Arachis ipaensis]	-	-	-	-	-	-	-
arahy.CEXW72	2.78572	At5g03250	PREDICTED: BTB/POZ domain-containing protein At5g03250 [Arachis ipaensis]	-	-	-	-	-	-	-
arahy.CI4QJS	2.20005	BCAT6	PREDICTED: branched-chain-amino-acid aminotransferase 6-like, partial [Lupinus angustifolius]	Metabolism	Amino acid metabolism;Metabolism of cofactors and vitamins;Global and Overview	ko01100//Metabolic pathways;ko01110//Biosynthesis of secondary metabolites;ko01130//Biosynthesis of antibiotics;ko01230//Biosynthesis of amino acids;ko00270//Cysteine and methionine metabolism;ko00280//Valine, leucine and isoleucine degradation;ko01210//2-Oxocarboxylic acid metabolism;ko00770//Pantothenate and CoA biosynthesis;ko00290//Valine, leucine and isoleucine biosynthesis	K00826	-	-	-
arahy.CI504D	2.41093	PRKG2	PREDICTED: acyl-CoA thioesterase 2 isoform X2 [Arachis duranensis]	Metabolism	Lipid metabolism;Global and Overview	ko01100//Metabolic pathways;ko01110//Biosynthesis of secondary metabolites;ko01040//Biosynthesis of unsaturated fatty acids;ko00062//Fatty acid elongation	K01068	-	-	-
arahy.CL3NUC	1.86623	CT0009	PREDICTED: uncharacterized RNA methyltransferase CT0009 [Arachis ipaensis]	-	-	-	-	-	GO:0005488//binding;GO:0008168//methyltransferase activity;GO:0016740//transferase activity;GO:0003824//catalytic activity;GO:1901363//heterocyclic compound binding;GO:0003676//nucleic acid binding;GO:0097159//organic cyclic compound binding;GO:0016741//transferase activity, transferring one-carbon groups	GO:0043170//macromolecule metabolic process;GO:0071704//organic substance metabolic process;GO:0008152//metabolic process;GO:0010467//gene expression
arahy.CLZ3BH	3.02991	--	DUF1442 family protein [Medicago truncatula]	-	-	-	-	-	-	-
arahy.CQ1FSZ	-1.89509	PHO1-H1	PREDICTED: phosphate transporter PHO1 homolog 1-like [Arachis duranensis]	-	-	-	-	-	-	-
arahy.CQ6HPX	1.80027	CNGC4	PREDICTED: cyclic nucleotide-gated ion channel 4-like [Arachis duranensis]	-	-	-	-	-	-	-
arahy.CQY21L	8.84235	PECS-2.1	PREDICTED: pectinesterase 2-like [Arachis duranensis]	Metabolism	Carbohydrate metabolism;Global and Overview	ko01100//Metabolic pathways;ko00500//Starch and sucrose metabolism;ko00040//Pentose and glucuronate interconversions	K01051	-	-	-
arahy.CT4JMD	4.91415	PUB19	PREDICTED: U-box domain-containing protein 19-like [Arachis ipaensis]	-	-	-	-	-	GO:0019787//ubiquitin-like protein transferase activity;GO:0016740//transferase activity;GO:0003824//catalytic activity	GO:0006464//cellular protein modification process;GO:0043412//macromolecule modification;GO:0071704//organic substance metabolic process;GO:0044238//primary metabolic process;GO:0044237//cellular metabolic process;GO:0070647//protein modification by small protein conjugation or removal;GO:0019538//protein metabolic process;GO:0036211//protein modification process;GO:0008152//metabolic process;GO:…
arahy.CTE8UD	3.71596	CYP79D4	PREDICTED: isoleucine N-monooxygenase 2-like [Arachis ipaensis]	Metabolism	Metabolism of other amino acids;Biosynthesis of other secondary metabolites;Global and Overview	ko01110//Biosynthesis of secondary metabolites;ko00460//Cyanoamino acid metabolism;ko01210//2-Oxocarboxylic acid metabolism;ko00966//Glucosinolate biosynthesis	K12153	-	-	-
arahy.CV28ZI	-3.06018	At2g23060	PREDICTED: probable N-acetyltransferase HLS1 [Arachis ipaensis]	-	-	-	-	-	GO:0003824//catalytic activity	-
arahy.CV2QSX	7.67948	GNL2	PREDICTED: ARF guanine-nucleotide exchange factor GNL2 [Arachis duranensis]	Cellular Processes	Transport and catabolism	ko04144//Endocytosis	K18443	GO:0005623//cell;GO:0044464//cell part;GO:0042995//cell projection	-	GO:0009987//cellular process;GO:0009856//pollination;GO:0050794//regulation of cellular process;GO:0051716//cellular response to stimulus;GO:0065007//biological regulation;GO:0032011//ARF protein signal transduction;GO:0050896//response to stimulus;GO:0000003//reproduction;GO:0022414//reproductive process;GO:0044703//multi-organism reproductive process;GO:0007165//signal transduction;GO:0044763//…
arahy.CVX1Z9	8.38802	--	Cellulose synthase family protein isoform 1 [Theobroma cacao]	-	-	-	-	-	-	-
arahy.CY60UM	1.84991	DHAPS-1	PREDICTED: phospho-2-dehydro-3-deoxyheptonate aldolase 1, chloroplastic-like [Arachis duranensis]	Metabolism	Global and Overview;Amino acid metabolism	ko01100//Metabolic pathways;ko01110//Biosynthesis of secondary metabolites;ko01130//Biosynthesis of antibiotics;ko01230//Biosynthesis of amino acids;ko00400//Phenylalanine, tyrosine and tryptophan biosynthesis	K01626	-	GO:0003824//catalytic activity	GO:0043436//oxoacid metabolic process;GO:0008152//metabolic process;GO:0044237//cellular metabolic process;GO:0044238//primary metabolic process;GO:0009987//cellular process;GO:0044281//small molecule metabolic process;GO:0008652//cellular amino acid biosynthetic process;GO:0006520//cellular amino acid metabolic process;GO:0006807//nitrogen compound metabolic process;GO:0044249//cellular biosynth…
arahy.CYI9B6	1.61175	GONST1	PREDICTED: GDP-mannose transporter GONST1 [Arachis duranensis]	-	-	-	-	-	-	-
arahy.CYM12R	2.05996	--	PREDICTED: macrophage migration inhibitory factor homolog [Arachis duranensis]	-	-	-	-	-	-	-
arahy.D0VJ3P	-2.12533	APT5	PREDICTED: adenine phosphoribosyltransferase 5-like [Arachis ipaensis]	Metabolism	Global and Overview;Nucleotide metabolism	ko01100//Metabolic pathways;ko00230//Purine metabolism	K00759	GO:0016020//membrane;GO:0005622//intracellular;GO:0043227//membrane-bounded organelle;GO:0043226//organelle;GO:0043231//intracellular membrane-bounded organelle;GO:0044424//intracellular part;GO:0043229//intracellular organelle;GO:0044464//cell part;GO:0005623//cell	GO:0003824//catalytic activity;GO:0016740//transferase activity	GO:0019438//aromatic compound biosynthetic process;GO:0044271//cellular nitrogen compound biosynthetic process;GO:0046483//heterocycle metabolic process;GO:0044699//single-organism process;GO:0072521//purine-containing compound metabolic process;GO:0043101//purine-containing compound salvage;GO:0034654//nucleobase-containing compound biosynthetic process;GO:0009113//purine nucleobase biosynthetic…
arahy.D0WQQS	2.46086	TIP1-3	PREDICTED: aquaporin TIP1-1-like [Arachis ipaensis]	-	-	-	-	GO:0016020//membrane;GO:0031224//intrinsic component of membrane;GO:0044425//membrane part	-	GO:0051179//localization;GO:0051234//establishment of localization
arahy.D11Z9R	-3	BHLH93	PREDICTED: transcription factor bHLH93-like [Arachis duranensis]	-	-	-	-	-	-	-
arahy.D292TH	4.08054	MYB39	PREDICTED: transcription repressor MYB6-like [Arachis duranensis]	-	-	-	-	-	-	-
arahy.D2XTM9	-1.95398	NPR5	PREDICTED: regulatory protein NPR5-like [Arachis duranensis]	Environmental Information Processing	Signal transduction	ko04075//Plant hormone signal transduction	K14508	-	-	-
arahy.D3S8RY	2.56719	CML44	PREDICTED: probable calcium-binding protein CML44 [Arachis ipaensis]	Organismal Systems	Environmental adaptation	ko04626//Plant-pathogen interaction	K13448	-	-	-
arahy.D3WR7Y	2.02077	TIP1-3	PREDICTED: aquaporin TIP1-1-like [Arachis ipaensis]	-	-	-	-	GO:0044425//membrane part;GO:0031224//intrinsic component of membrane;GO:0016020//membrane	-	GO:0051234//establishment of localization;GO:0051179//localization
arahy.D51UBJ	2.09329	YMR099C	glucose-6-phosphate 1-epimerase-like protein [Medicago truncatula]	Metabolism	Global and Overview;Carbohydrate metabolism	ko01100//Metabolic pathways;ko01110//Biosynthesis of secondary metabolites;ko01130//Biosynthesis of antibiotics;ko01120//Microbial metabolism in diverse environments;ko00010//Glycolysis / Gluconeogenesis	K01792	-	GO:0003824//catalytic activity;GO:0005488//binding	GO:0008152//metabolic process;GO:0044238//primary metabolic process
arahy.D59GD5	9.11634	CYP96A15	PREDICTED: alkane hydroxylase MAH1-like [Arachis duranensis]	-	-	-	-	-	-	-
arahy.D77ZR6	8.07682	SRG1	PREDICTED: protein SRG1-like [Arachis ipaensis]	-	-	-	-	-	-	-
arahy.D92ENK	3.9902	CYP84A1	PREDICTED: cytochrome P450 84A1-like [Arachis duranensis]	Metabolism	Global and Overview;Biosynthesis of other secondary metabolites	ko01100//Metabolic pathways;ko01110//Biosynthesis of secondary metabolites;ko00940//Phenylpropanoid biosynthesis	K09755	GO:0043227//membrane-bounded organelle;GO:0043226//organelle;GO:0044424//intracellular part;GO:0043229//intracellular organelle;GO:0005622//intracellular;GO:0043231//intracellular membrane-bounded organelle;GO:0044464//cell part;GO:0005623//cell	GO:0046872//metal ion binding;GO:0043169//cation binding;GO:0097159//organic cyclic compound binding;GO:0005488//binding;GO:1901363//heterocyclic compound binding;GO:0003824//catalytic activity;GO:0016491//oxidoreductase activity;GO:0043167//ion binding;GO:0046906//tetrapyrrole binding;GO:0046914//transition metal ion binding	GO:0044710//single-organism metabolic process;GO:1901576//organic substance biosynthetic process;GO:1901362//organic cyclic compound biosynthetic process;GO:0019748//secondary metabolic process;GO:0009058//biosynthetic process;GO:0071704//organic substance metabolic process;GO:0044550//secondary metabolite biosynthetic process;GO:0009314//response to radiation;GO:0044763//single-organism cellular…
arahy.D9H2LP	-1.8294	At3g01520	PREDICTED: universal stress protein A-like protein [Arachis duranensis]	-	-	-	-	-	-	GO:0050896//response to stimulus
arahy.DAK0DB	-2.45411	AVT1	PREDICTED: vacuolar amino acid transporter 1-like isoform X2 [Arachis duranensis]	-	-	-	-	-	-	-
arahy.DBZB80	3.67117	RFS5	PREDICTED: LOW QUALITY PROTEIN: galactinol--sucrose galactosyltransferase [Arachis ipaensis]	Metabolism	Carbohydrate metabolism	ko00052//Galactose metabolism	K06617	-	-	-
arahy.DE44V3	3.41785	--	DUF630 family protein [Medicago truncatula]	-	-	-	-	-	-	-
arahy.DGS72K	-2.72788	NPF7.3	PREDICTED: protein NRT1/ PTR FAMILY 7.3-like [Arachis ipaensis]	-	-	-	-	-	GO:0008509//anion transmembrane transporter activity;GO:0015103//inorganic anion transmembrane transporter activity;GO:0022891//substrate-specific transmembrane transporter activity;GO:0015075//ion transmembrane transporter activity;GO:0005215//transporter activity;GO:0022892//substrate-specific transporter activity;GO:0022857//transmembrane transporter activity	GO:0044765//single-organism transport;GO:0042221//response to chemical;GO:0006811//ion transport;GO:0044699//single-organism process;GO:0001101//response to acid chemical;GO:0006820//anion transport;GO:0051234//establishment of localization;GO:0051179//localization;GO:0015698//inorganic anion transport;GO:0050896//response to stimulus;GO:0006810//transport;GO:1902578//single-organism localization
arahy.DIVU4S	2.24695	GLR3.2	PREDICTED: glutamate receptor 3.2 [Arachis ipaensis]	-	-	-	-	GO:0031224//intrinsic component of membrane;GO:0016020//membrane;GO:0044425//membrane part	GO:0022838//substrate-specific channel activity;GO:0015075//ion transmembrane transporter activity;GO:0022803//passive transmembrane transporter activity;GO:0005230//extracellular ligand-gated ion channel activity;GO:0060089//molecular transducer activity;GO:0022857//transmembrane transporter activity;GO:0005231//excitatory extracellular ligand-gated ion channel activity;GO:0099600//transmembrane…	GO:0050794//regulation of cellular process;GO:0050896//response to stimulus;GO:0044765//single-organism transport;GO:0023052//signaling;GO:0065007//biological regulation;GO:0006810//transport;GO:0007215//glutamate receptor signaling pathway;GO:0050789//regulation of biological process;GO:0044700//single organism signaling;GO:0009987//cellular process;GO:0051716//cellular response to stimulus;GO:0…
arahy.DL2WYG	2.29805	DHNAT1	PREDICTED: 1,4-dihydroxy-2-naphthoyl-CoA thioesterase 1 [Arachis duranensis]	-	-	-	-	-	-	-
arahy.DLDH3A	2.3878	CRK25	PREDICTED: cysteine-rich receptor-like protein kinase 25 isoform X1 [Arachis ipaensis]	-	-	-	-	-	-	-
arahy.DN20XN	8.62571	--	DUF506 family protein [Medicago truncatula]	-	-	-	-	-	-	-
arahy.DP35X1	-3.10395	MYB306	PREDICTED: myb-related protein 306 [Arachis ipaensis]	-	-	-	-	-	-	GO:0001101//response to acid chemical;GO:0050896//response to stimulus;GO:0042221//response to chemical
arahy.DPKT20	-2.89635	DIVARICATA	PREDICTED: transcription factor DIVARICATA [Arachis duranensis]	-	-	-	-	GO:0044424//intracellular part;GO:0043227//membrane-bounded organelle;GO:0005622//intracellular;GO:0043226//organelle;GO:0005623//cell;GO:0044464//cell part;GO:0043229//intracellular organelle;GO:0043231//intracellular membrane-bounded organelle	GO:0005488//binding	-
arahy.DPYD9S	5.19089	At4g26880	PREDICTED: stigma-specific STIG1-like protein 1 [Arachis duranensis]	-	-	-	-	-	-	-
arahy.DS54KN	10.5118	PUB35	PREDICTED: U-box domain-containing protein 35 [Arachis duranensis]	-	-	-	-	-	-	-
arahy.DST42P	8.15482	--	PREDICTED: S-adenosyl-L-methionine-dependent tRNA 4-demethylwyosine synthase-like [Arachis ipaensis]	-	-	-	-	-	-	-
arahy.DW5R15	-4.94976	--	nuclear transcription factor Y subunit B18 [Medicago truncatula]	-	-	-	-	-	-	-
arahy.DXZI51	2.29878	CCR2	PREDICTED: cinnamoyl-CoA reductase 2-like [Arachis ipaensis]	Metabolism	Global and Overview;Biosynthesis of other secondary metabolites	ko01100//Metabolic pathways;ko01110//Biosynthesis of secondary metabolites;ko00940//Phenylpropanoid biosynthesis	K09753	GO:0044464//cell part;GO:0044424//intracellular part;GO:0044444//cytoplasmic part;GO:0005622//intracellular;GO:0005737//cytoplasm;GO:0005623//cell	GO:0048037//cofactor binding;GO:0005488//binding	GO:0050896//response to stimulus;GO:0006950//response to stress;GO:0007623//circadian rhythm;GO:0008152//metabolic process;GO:0048511//rhythmic process
arahy.DYV97M	2.43825	--	PREDICTED: endo-1,3;1,4-beta-D-glucanase-like [Arachis ipaensis]	-	-	-	-	-	GO:0003824//catalytic activity;GO:0016787//hydrolase activity	-
arahy.E0YFPZ	2.66107	At4g27290	PREDICTED: G-type lectin S-receptor-like serine/threonine-protein kinase At4g27290 [Arachis duranensis]	-	-	-	-	-	-	-
arahy.E2WYS1	3.57783	PFK3	PREDICTED: ATP-dependent 6-phosphofructokinase 3-like [Arachis ipaensis]	Genetic Information Processing;Metabolism	Global and Overview;Carbohydrate metabolism;Folding, sorting and degradation	ko01100//Metabolic pathways;ko01110//Biosynthesis of secondary metabolites;ko01130//Biosynthesis of antibiotics;ko01120//Microbial metabolism in diverse environments;ko01200//Carbon metabolism;ko01230//Biosynthesis of amino acids;ko00010//Glycolysis / Gluconeogenesis;ko03018//RNA degradation;ko00051//Fructose and mannose metabolism;ko00052//Galactose metabolism;ko00030//Pentose phosphate pathway	K00850	GO:0044445//cytosolic part;GO:0005622//intracellular;GO:0005623//cell;GO:0005737//cytoplasm;GO:0044444//cytoplasmic part;GO:0044464//cell part;GO:0005829//cytosol;GO:0044424//intracellular part;GO:0016020//membrane	GO:0005488//binding;GO:0032550//purine ribonucleoside binding;GO:0036094//small molecule binding;GO:0097367//carbohydrate derivative binding;GO:0032549//ribonucleoside binding;GO:0003824//catalytic activity;GO:0097159//organic cyclic compound binding;GO:0001882//nucleoside binding;GO:0016740//transferase activity;GO:0016772//transferase activity, transferring phosphorus-containing groups;GO:00018…	GO:0016310//phosphorylation;GO:0006091//generation of precursor metabolites and energy;GO:0006796//phosphate-containing compound metabolic process;GO:0006793//phosphorus metabolic process;GO:0009987//cellular process;GO:0044237//cellular metabolic process;GO:0008152//metabolic process
arahy.E2ZRS1	3.41504	LTI65	PREDICTED: LOW QUALITY PROTEIN: low-temperature-induced 65 kDa protein-like [Arachis ipaensis]	-	-	-	-	-	-	-
arahy.E3M9UC	3.96083	YPQ1	PREDICTED: probable vacuolar amino acid transporter YPQ1 [Arachis ipaensis]	-	-	-	-	-	-	-
arahy.E48QH9	4.03914	PUB4	PREDICTED: LOW QUALITY PROTEIN: U-box domain-containing protein 3 [Arachis duranensis]	-	-	-	-	-	-	-
arahy.E5IAKT	2.96246	Os07g0190000	PREDICTED: probable 1-deoxy-D-xylulose-5-phosphate synthase 2, chloroplastic [Arachis ipaensis]	Metabolism	Global and Overview;Metabolism of cofactors and vitamins;Metabolism of terpenoids and polyketides	ko01100//Metabolic pathways;ko01110//Biosynthesis of secondary metabolites;ko01130//Biosynthesis of antibiotics;ko00900//Terpenoid backbone biosynthesis;ko00730//Thiamine metabolism	K01662	-	-	-
arahy.E5Z218	-2.92506	--	PREDICTED: major pollen allergen Ole e 1-like [Glycine max]	-	-	-	-	-	-	-
arahy.E62GL0	2.99618	At1g32860	PREDICTED: glucan endo-1,3-beta-glucosidase 14-like [Arachis duranensis]	-	-	-	-	-	-	-
arahy.E7ZCLE	10.0768	TTC7A	PREDICTED: tetratricopeptide repeat protein 7A-like [Arachis duranensis]	-	-	-	-	-	-	-
arahy.E8J0ZS	9.36632	CYP79D4	PREDICTED: isoleucine N-monooxygenase 2-like [Arachis duranensis]	Metabolism	Biosynthesis of other secondary metabolites;Metabolism of other amino acids;Global and Overview	ko01110//Biosynthesis of secondary metabolites;ko00460//Cyanoamino acid metabolism;ko01210//2-Oxocarboxylic acid metabolism;ko00966//Glucosinolate biosynthesis	K12153	-	-	-
arahy.E9IFW5	2.08803	--	RmlC-like cupins superfamily protein [Medicago truncatula]	-	-	-	-	-	-	-
arahy.EB1VUM	1.60652	MYB4	PREDICTED: myb-related protein Myb4-like [Arachis ipaensis]	-	-	-	-	-	-	-
arahy.EE1039	2.66834	PED1	PREDICTED: 3-ketoacyl-CoA thiolase 2, peroxisomal-like [Arachis duranensis]	Cellular Processes;Metabolism	Transport and catabolism;Amino acid metabolism;Global and Overview;Lipid metabolism	ko01100//Metabolic pathways;ko01110//Biosynthesis of secondary metabolites;ko01130//Biosynthesis of antibiotics;ko04146//Peroxisome;ko01212//Fatty acid metabolism;ko00071//Fatty acid degradation;ko00280//Valine, leucine and isoleucine degradation;ko00592//alpha-Linolenic acid metabolism;ko01040//Biosynthesis of unsaturated fatty acids	K07513	GO:0043229//intracellular organelle;GO:0043227//membrane-bounded organelle;GO:0005773//vacuole;GO:0005622//intracellular;GO:0043233//organelle lumen;GO:0043226//organelle;GO:0031981//nuclear lumen;GO:0005737//cytoplasm;GO:0009536//plastid;GO:0044428//nuclear part;GO:0005623//cell;GO:0043231//intracellular membrane-bounded organelle;GO:0031974//membrane-enclosed lumen;GO:0044422//organelle part;GO…	GO:0016746//transferase activity, transferring acyl groups;GO:0003824//catalytic activity;GO:0016740//transferase activity	GO:0006996//organelle organization;GO:0009738//abscisic acid-activated signaling pathway;GO:0071229//cellular response to acid chemical;GO:0007031//peroxisome organization;GO:0033993//response to lipid;GO:0071840//cellular component organization or biogenesis;GO:0097305//response to alcohol;GO:0071310//cellular response to organic substance;GO:0051716//cellular response to stimulus;GO:0071495//ce…
arahy.EE2804	2.13204	LUS1	PREDICTED: lupeol synthase [Arachis duranensis]	Metabolism	Global and Overview;Lipid metabolism	ko01100//Metabolic pathways;ko01110//Biosynthesis of secondary metabolites;ko00100//Steroid biosynthesis	K01853	-	-	-
arahy.EEZ4Y8	1.86671	--	PREDICTED: phenylalanine ammonia-lyase class 3-like [Arachis ipaensis]	Metabolism	Amino acid metabolism;Biosynthesis of other secondary metabolites;Global and Overview	ko01100//Metabolic pathways;ko01110//Biosynthesis of secondary metabolites;ko00940//Phenylpropanoid biosynthesis;ko00360//Phenylalanine metabolism	K10775	GO:0005623//cell;GO:0044424//intracellular part;GO:0005622//intracellular;GO:0044464//cell part	GO:0016840//carbon-nitrogen lyase activity;GO:0003824//catalytic activity;GO:0016829//lyase activity;GO:0016841//ammonia-lyase activity	GO:0071704//organic substance metabolic process;GO:0019438//aromatic compound biosynthetic process;GO:0019748//secondary metabolic process;GO:0044699//single-organism process;GO:0009072//aromatic amino acid family metabolic process;GO:1901605//alpha-amino acid metabolic process;GO:0044238//primary metabolic process;GO:0044550//secondary metabolite biosynthetic process;GO:0009699//phenylpropanoid …
arahy.EGIR32	5.70044	At1g48120	PREDICTED: serine/threonine-protein phosphatase 7 long form homolog [Arachis duranensis]	-	-	-	-	-	-	-
arahy.EGV3B5	2.25447	SCPL18	PREDICTED: serine carboxypeptidase-like 13 [Arachis duranensis]	-	-	-	-	-	-	-
arahy.EH9MEX	2.09565	INVC	PREDICTED: alkaline/neutral invertase A, mitochondrial-like [Arachis duranensis]	-	-	-	-	-	-	-
arahy.EIBT4Y	4.79874	NPF8.3	PREDICTED: protein NRT1/ PTR FAMILY 8.3-like isoform X1 [Lupinus angustifolius]	-	-	-	-	-	-	-
arahy.EN7GHH	-2.04731	--	PREDICTED: pollen-specific leucine-rich repeat extensin-like protein 1 [Arachis ipaensis]	-	-	-	-	-	-	-
arahy.EPR46C	2.64247	--	PREDICTED: stilbene synthase 3-like [Arachis duranensis]	Metabolism;Organismal Systems	Global and Overview;Environmental adaptation;Biosynthesis of other secondary metabolites	ko01100//Metabolic pathways;ko01110//Biosynthesis of secondary metabolites;ko04712//Circadian rhythm - plant;ko00941//Flavonoid biosynthesis	K00660	GO:0044424//intracellular part;GO:0044464//cell part;GO:0005622//intracellular;GO:0005623//cell	GO:0016746//transferase activity, transferring acyl groups;GO:0016740//transferase activity;GO:0016747//transferase activity, transferring acyl groups other than amino-acyl groups;GO:0003824//catalytic activity	GO:0008152//metabolic process;GO:0050896//response to stimulus
arahy.EQ3RBX	5.10852	LTI65	PREDICTED: LOW QUALITY PROTEIN: low-temperature-induced 65 kDa protein-like [Arachis ipaensis]	-	-	-	-	-	-	-
arahy.ES33NP	-2.46476	GDU3	PREDICTED: protein GLUTAMINE DUMPER 3 [Arachis ipaensis]	-	-	-	-	-	-	-
arahy.ES8E1N	-8.45121	--	-	-	-	-	-	-	-	-
arahy.ET5R50	4.53916	LECRK91	PREDICTED: L-type lectin-domain containing receptor kinase IX.1-like [Arachis duranensis]	-	-	-	-	-	-	-
arahy.EV9SA5	4.09049	PAP	PREDICTED: purple acid phosphatase-like [Arachis duranensis]	-	-	-	-	-	GO:0043169//cation binding;GO:0003824//catalytic activity;GO:0005488//binding;GO:0043167//ion binding	GO:0008152//metabolic process;GO:0006793//phosphorus metabolic process;GO:0009987//cellular process;GO:0006796//phosphate-containing compound metabolic process;GO:0044237//cellular metabolic process
arahy.EWM3D1	-3.39486	ASPG2	PREDICTED: protein ASPARTIC PROTEASE IN GUARD CELL 2 [Citrus sinensis]	-	-	-	-	-	-	-
arahy.EYN48E	6.13955	--	PREDICTED: (3S,6E)-nerolidol synthase 1-like [Arachis ipaensis]	Metabolism	Global and Overview;Metabolism of terpenoids and polyketides	ko01110//Biosynthesis of secondary metabolites;ko01130//Biosynthesis of antibiotics;ko00902//Monoterpenoid biosynthesis	K15086	-	-	-
arahy.EZ0RLS	-2.17419	At3g19850	PREDICTED: BTB/POZ domain-containing protein At1g50280-like isoform X1 [Arachis duranensis]	-	-	-	-	-	-	-
arahy.EZ5RGK	3.5923	ABR1	PREDICTED: ethylene-responsive transcription factor ABR1 [Arachis ipaensis]	-	-	-	-	-	-	-
arahy.EZNQ6Z	-2.46879	--	carboxy-terminal region remorin [Medicago truncatula]	-	-	-	-	-	-	-
arahy.F09ESD	5.40259	APT5	PREDICTED: adenine phosphoribosyltransferase 5-like [Arachis duranensis]	Metabolism	Global and Overview;Nucleotide metabolism	ko01100//Metabolic pathways;ko00230//Purine metabolism	K00759	GO:0044464//cell part;GO:0044424//intracellular part;GO:0005622//intracellular;GO:0005623//cell	GO:0003824//catalytic activity;GO:0016740//transferase activity	GO:0009112//nucleobase metabolic process;GO:0055086//nucleobase-containing small molecule metabolic process;GO:0009058//biosynthetic process;GO:0043096//purine nucleobase salvage;GO:1901576//organic substance biosynthetic process;GO:0044249//cellular biosynthetic process;GO:0008152//metabolic process;GO:0046112//nucleobase biosynthetic process;GO:0044699//single-organism process;GO:1901360//organ…
arahy.F1MTJK	2.23933	PSK5	phytosulfokines-like [Cajanus cajan]	-	-	-	-	-	-	-
arahy.F1ZF7M	3.64439	RNS1	PREDICTED: ribonuclease 1 [Arachis duranensis]	-	-	-	-	GO:0044464//cell part;GO:0030312//external encapsulating structure;GO:0016020//membrane;GO:0005623//cell;GO:0071944//cell periphery	GO:0016787//hydrolase activity;GO:0004521//endoribonuclease activity;GO:0016892//endoribonuclease activity, producing 3'-phosphomonoesters;GO:0004519//endonuclease activity;GO:0004518//nuclease activity;GO:0016894//endonuclease activity, active with either ribo- or deoxyribonucleic acids and producing 3'-phosphomonoesters;GO:0004540//ribonuclease activity;GO:0003824//catalytic activity;GO:0016788…	GO:0006139//nucleobase-containing compound metabolic process;GO:0044238//primary metabolic process;GO:0051716//cellular response to stimulus;GO:0044260//cellular macromolecule metabolic process;GO:0009991//response to extracellular stimulus;GO:1901360//organic cyclic compound metabolic process;GO:0006950//response to stress;GO:0008152//metabolic process;GO:0007154//cell communication;GO:0006807//…
arahy.F4M9UE	3.10157	--	PREDICTED: stilbene synthase 3-like [Arachis ipaensis]	Metabolism;Organismal Systems	Environmental adaptation;Global and Overview;Biosynthesis of other secondary metabolites	ko01100//Metabolic pathways;ko01110//Biosynthesis of secondary metabolites;ko04712//Circadian rhythm - plant;ko00941//Flavonoid biosynthesis	K00660	-	-	-
arahy.F6L1N7	-2.15597	xlnA	PREDICTED: probable endo-1,4-beta-xylanase C [Arachis ipaensis]	-	-	-	-	-	GO:0016787//hydrolase activity;GO:0003824//catalytic activity	GO:0016052//carbohydrate catabolic process;GO:0000272//polysaccharide catabolic process;GO:1901575//organic substance catabolic process;GO:0005975//carbohydrate metabolic process;GO:0005976//polysaccharide metabolic process;GO:0008152//metabolic process;GO:0043170//macromolecule metabolic process;GO:0009057//macromolecule catabolic process;GO:0009056//catabolic process;GO:0044238//primary metabol…
arahy.F82WRM	1.90438	p20	PREDICTED: uncharacterized N-acetyltransferase p20-like [Arachis ipaensis]	-	-	-	-	-	-	-
arahy.F8TXPA	3.13637	--	PREDICTED: embryonic protein DC-8-like [Arachis duranensis]	-	-	-	-	-	-	-
arahy.F9T1WN	2.87036	--	PREDICTED: suppressor protein SRP40-like [Ziziphus jujuba]	-	-	-	-	-	-	-
arahy.FBA9Q8	3.82866	AOC4	PREDICTED: allene oxide cyclase 4, chloroplastic-like [Arachis ipaensis]	Metabolism	Global and Overview;Lipid metabolism	ko01100//Metabolic pathways;ko01110//Biosynthesis of secondary metabolites;ko00592//alpha-Linolenic acid metabolism	K10525	GO:0044444//cytoplasmic part;GO:0009532//plastid stroma;GO:0009536//plastid;GO:0044434//chloroplast part;GO:0044422//organelle part;GO:0009507//chloroplast;GO:0044446//intracellular organelle part;GO:0043227//membrane-bounded organelle;GO:0005622//intracellular;GO:0005737//cytoplasm;GO:0009579//thylakoid;GO:0043231//intracellular membrane-bounded organelle;GO:0031967//organelle envelope;GO:000562…	GO:0003824//catalytic activity;GO:0009975//cyclase activity	GO:0006950//response to stress;GO:0050896//response to stimulus
arahy.FG8SZ8	-5.04148	--	Serine palmitoyltransferase 1 [Anthurium amnicola]	-	-	-	-	-	-	-
arahy.FGKZ39	4.18982	At4g32285	clathrin assembly plant-like protein [Medicago truncatula]	-	-	-	-	-	-	-
arahy.FH44NZ	2.47078	ABCB11	PREDICTED: ABC transporter B family member 11-like [Arachis duranensis]	Environmental Information Processing	Membrane transport	ko02010//ABC transporters	K05658	-	GO:0016818//hydrolase activity, acting on acid anhydrides, in phosphorus-containing anhydrides;GO:0003824//catalytic activity;GO:0016462//pyrophosphatase activity;GO:0017111//nucleoside-triphosphatase activity;GO:0016787//hydrolase activity;GO:0016817//hydrolase activity, acting on acid anhydrides	GO:0044699//single-organism process;GO:0008152//metabolic process;GO:0044763//single-organism cellular process;GO:0051234//establishment of localization;GO:0051179//localization;GO:0009987//cellular process
arahy.FH537Q	3.22159	BHLH126	PREDICTED: transcription factor bHLH118-like [Arachis ipaensis]	-	-	-	-	-	-	-
arahy.FP1IKL	1.51545	MED16	PREDICTED: mediator of RNA polymerase II transcription subunit 16 isoform X1 [Arachis ipaensis]	-	-	-	-	-	-	-
arahy.FPLI9C	2.60288	EPHX2	alpha/beta fold hydrolase [Medicago truncatula]	-	-	-	-	-	-	-
arahy.FQDW8Y	3.53605	At4g27290	PREDICTED: G-type lectin S-receptor-like serine/threonine-protein kinase At4g27290 [Arachis ipaensis]	-	-	-	-	-	-	-
arahy.FRQ615	-1.86962	WOX13	PREDICTED: WUSCHEL-related homeobox 13-like isoform X2 [Arachis duranensis]	-	-	-	-	-	-	-
arahy.FS02K0	-13.8987	lon2	PREDICTED: lon protease 2-like [Arachis ipaensis]	-	-	-	-	-	-	-
arahy.FSEI5V	-2.73697	HKT1	PREDICTED: sodium transporter HKT1-like isoform X1 [Arachis ipaensis]	-	-	-	-	-	-	-
arahy.FU1JML	1.99793	NAC072	NAC transcription factor [Arachis hypogaea]	-	-	-	-	-	-	GO:0034641//cellular nitrogen compound metabolic process;GO:1901362//organic cyclic compound biosynthetic process;GO:0044237//cellular metabolic process;GO:0034645//cellular macromolecule biosynthetic process;GO:1901360//organic cyclic compound metabolic process;GO:0010467//gene expression;GO:0032774//RNA biosynthetic process;GO:0044249//cellular biosynthetic process;GO:0044271//cellular nitrogen…
arahy.FUF0I1	-3.46245	--	senescence-associated family protein [Populus trichocarpa]	-	-	-	-	-	-	-
arahy.FW0QWP	2.25362	CCR1	PREDICTED: cinnamoyl-CoA reductase 2-like [Arachis duranensis]	Metabolism	Global and Overview;Biosynthesis of other secondary metabolites	ko01100//Metabolic pathways;ko01110//Biosynthesis of secondary metabolites;ko00940//Phenylpropanoid biosynthesis	K09753	-	-	-
arahy.FX9FQ9	2.43911	RLP12	PREDICTED: receptor-like protein 12 [Arachis ipaensis]	-	-	-	-	-	-	-
arahy.FXE6GW	6.88035	--	PREDICTED: (3S,6E)-nerolidol synthase 1-like isoform X1 [Arachis ipaensis]	Metabolism	Metabolism of terpenoids and polyketides;Global and Overview	ko01110//Biosynthesis of secondary metabolites;ko01130//Biosynthesis of antibiotics;ko00902//Monoterpenoid biosynthesis	K15086	-	GO:0003824//catalytic activity;GO:0016829//lyase activity	-
arahy.FXNK0M	4.33724	GSO1	PREDICTED: LRR receptor-like serine/threonine-protein kinase FLS2 [Arachis duranensis]	-	-	-	-	-	-	-
arahy.FY0VUL	2.46454	Glyma18g48580	PREDICTED: subtilisin-like protease Glyma18g48580 [Arachis ipaensis]	-	-	-	-	-	-	-
arahy.FYJY46	1.73234	HSFB3	PREDICTED: heat stress transcription factor B-3-like isoform X2 [Glycine max]	-	-	-	-	GO:0043227//membrane-bounded organelle;GO:0043229//intracellular organelle;GO:0043231//intracellular membrane-bounded organelle;GO:0005622//intracellular;GO:0044464//cell part;GO:0005623//cell;GO:0043226//organelle;GO:0044424//intracellular part	GO:0003676//nucleic acid binding;GO:0097159//organic cyclic compound binding;GO:0005488//binding;GO:0001071//nucleic acid binding transcription factor activity;GO:0003677//DNA binding;GO:1901363//heterocyclic compound binding	GO:0032774//RNA biosynthetic process;GO:0044249//cellular biosynthetic process;GO:0043170//macromolecule metabolic process;GO:0019438//aromatic compound biosynthetic process;GO:0034641//cellular nitrogen compound metabolic process;GO:0016070//RNA metabolic process;GO:0046483//heterocycle metabolic process;GO:0010467//gene expression;GO:0006725//cellular aromatic compound metabolic process;GO:0097…
arahy.FZSY62	3.39232	--	PREDICTED: protein PLASTID MOVEMENT IMPAIRED 1-RELATED 1-like isoform X1 [Lupinus angustifolius]	-	-	-	-	-	-	-
arahy.G06SMY	1.74807	At1g22430	PREDICTED: alcohol dehydrogenase class-3-like [Arachis ipaensis]	Metabolism	Global and Overview;Lipid metabolism;Carbohydrate metabolism;Amino acid metabolism	ko01100//Metabolic pathways;ko01110//Biosynthesis of secondary metabolites;ko01130//Biosynthesis of antibiotics;ko01120//Microbial metabolism in diverse environments;ko01200//Carbon metabolism;ko00010//Glycolysis / Gluconeogenesis;ko00350//Tyrosine metabolism;ko00071//Fatty acid degradation;ko01220//Degradation of aromatic compounds	K00121	-	GO:0043167//ion binding;GO:0005488//binding;GO:0003824//catalytic activity;GO:0043169//cation binding	GO:0044710//single-organism metabolic process;GO:0008152//metabolic process;GO:0044699//single-organism process
arahy.G33FQG	2.43904	PLR_Lu2	PREDICTED: bifunctional pinoresinol-lariciresinol reductase 2-like [Arachis duranensis]	-	-	-	-	-	-	-
arahy.G3R5KE	2.06637	--	PREDICTED: glutathione transferase GST 23-like [Arachis ipaensis]	Metabolism	Metabolism of other amino acids	ko00480//Glutathione metabolism	K00799	-	-	-
arahy.G4Z2H5	3.82704	At5g24080	PREDICTED: G-type lectin S-receptor-like serine/threonine-protein kinase At5g24080 [Arachis duranensis]	-	-	-	-	-	GO:0032549//ribonucleoside binding;GO:0097367//carbohydrate derivative binding;GO:1901363//heterocyclic compound binding;GO:0005488//binding;GO:0016772//transferase activity, transferring phosphorus-containing groups;GO:0046914//transition metal ion binding;GO:0001882//nucleoside binding;GO:0043169//cation binding;GO:0001883//purine nucleoside binding;GO:0016740//transferase activity;GO:0032550//…	GO:0019538//protein metabolic process;GO:0006793//phosphorus metabolic process;GO:0044699//single-organism process;GO:0006464//cellular protein modification process;GO:0044260//cellular macromolecule metabolic process;GO:0043170//macromolecule metabolic process;GO:0043412//macromolecule modification;GO:0044267//cellular protein metabolic process;GO:0044238//primary metabolic process;GO:0008037//c…
arahy.G5G1MY	2.8526	PUB19	PREDICTED: U-box domain-containing protein 19-like [Arachis duranensis]	-	-	-	-	-	GO:0005488//binding;GO:0046872//metal ion binding;GO:0043169//cation binding;GO:0019787//ubiquitin-like protein transferase activity;GO:0003824//catalytic activity;GO:0046914//transition metal ion binding;GO:0016740//transferase activity;GO:0043167//ion binding	GO:0007275//multicellular organism development;GO:0071704//organic substance metabolic process;GO:0032446//protein modification by small protein conjugation;GO:0044699//single-organism process;GO:0032501//multicellular organismal process;GO:0044267//cellular protein metabolic process;GO:0009987//cellular process;GO:0008152//metabolic process;GO:0044767//single-organism developmental process;GO:00…
arahy.G6M6JD	-11.3934	--	BnaC08g12990D [Brassica napus]	-	-	-	-	-	-	-
arahy.G6P4F8	3.99699	LECRK72	PREDICTED: probable L-type lectin-domain containing receptor kinase VII.2 [Arachis ipaensis]	-	-	-	-	-	-	-
arahy.G7VI5W	3.70892	CYP71A9	PREDICTED: cytochrome P450 71A9-like [Arachis duranensis]	-	-	-	-	GO:0044425//membrane part;GO:0031224//intrinsic component of membrane;GO:0016020//membrane	GO:0043169//cation binding;GO:0097159//organic cyclic compound binding;GO:0046906//tetrapyrrole binding;GO:0003824//catalytic activity;GO:0046872//metal ion binding;GO:0046914//transition metal ion binding;GO:0043167//ion binding;GO:0016491//oxidoreductase activity;GO:1901363//heterocyclic compound binding;GO:0005488//binding	GO:0044710//single-organism metabolic process;GO:0008152//metabolic process;GO:0044699//single-organism process
arahy.G9Z3VW	2.4485	--	PREDICTED: phenylalanine ammonia-lyase class 3-like [Arachis ipaensis]	Metabolism	Global and Overview;Amino acid metabolism;Biosynthesis of other secondary metabolites	ko01100//Metabolic pathways;ko01110//Biosynthesis of secondary metabolites;ko00940//Phenylpropanoid biosynthesis;ko00360//Phenylalanine metabolism	K10775	GO:0005623//cell;GO:0005622//intracellular;GO:0044424//intracellular part;GO:0044464//cell part	GO:0016841//ammonia-lyase activity;GO:0016829//lyase activity;GO:0003824//catalytic activity;GO:0016840//carbon-nitrogen lyase activity	GO:0044710//single-organism metabolic process;GO:1901576//organic substance biosynthetic process;GO:0006807//nitrogen compound metabolic process;GO:0044711//single-organism biosynthetic process;GO:0043436//oxoacid metabolic process;GO:0019438//aromatic compound biosynthetic process;GO:0044249//cellular biosynthetic process;GO:0044237//cellular metabolic process;GO:0044763//single-organism cellula…
arahy.GBEE9Q	2.60197	UGT76A2	PREDICTED: UDP-glucose iridoid glucosyltransferase-like [Arachis ipaensis]	-	-	-	-	-	-	-
arahy.GCG1Y2	-2.08179	HLS1	PREDICTED: probable N-acetyltransferase HLS1 [Arachis ipaensis]	-	-	-	-	-	GO:0003824//catalytic activity	-
arahy.GE8ZA7	2.27072	SPAC644.07	PREDICTED: protein HYPER-SENSITIVITY-RELATED 4-like [Arachis duranensis]	-	-	-	-	GO:0044424//intracellular part;GO:0005623//cell;GO:0043226//organelle;GO:0043227//membrane-bounded organelle;GO:0005622//intracellular;GO:0043231//intracellular membrane-bounded organelle;GO:0043229//intracellular organelle;GO:0044464//cell part	GO:0097367//carbohydrate derivative binding;GO:0032550//purine ribonucleoside binding;GO:0016818//hydrolase activity, acting on acid anhydrides, in phosphorus-containing anhydrides;GO:0016787//hydrolase activity;GO:0001883//purine nucleoside binding;GO:1901363//heterocyclic compound binding;GO:0001882//nucleoside binding;GO:0003824//catalytic activity;GO:0005488//binding;GO:0016462//pyrophosphata…	-
arahy.GEQ2UZ	4.21518	WLIM1	PREDICTED: LIM domain-containing protein WLIM1-like [Arachis duranensis]	-	-	-	-	-	GO:0005488//binding;GO:0043169//cation binding;GO:0043167//ion binding	-
arahy.GLNG4N	8.60733	SAMS2	PREDICTED: S-adenosylmethionine synthase 3 [Arachis ipaensis]	Metabolism	Global and Overview;Amino acid metabolism	ko01100//Metabolic pathways;ko01110//Biosynthesis of secondary metabolites;ko01230//Biosynthesis of amino acids;ko00270//Cysteine and methionine metabolism	K00789	GO:0016020//membrane;GO:0044425//membrane part;GO:0005623//cell;GO:0005622//intracellular;GO:0031224//intrinsic component of membrane;GO:0016021//integral component of membrane;GO:0044464//cell part;GO:0044424//intracellular part;GO:0005911//cell-cell junction;GO:0030054//cell junction;GO:0005737//cytoplasm;GO:0044444//cytoplasmic part	GO:0046872//metal ion binding;GO:0036094//small molecule binding;GO:0003824//catalytic activity;GO:0032550//purine ribonucleoside binding;GO:0097367//carbohydrate derivative binding;GO:0043167//ion binding;GO:0001883//purine nucleoside binding;GO:0097159//organic cyclic compound binding;GO:0016765//transferase activity, transferring alkyl or aryl (other than methyl) groups;GO:0043169//cation bind…	GO:0008152//metabolic process;GO:0051186//cofactor metabolic process;GO:0006732//coenzyme metabolic process;GO:0044249//cellular biosynthetic process;GO:0009108//coenzyme biosynthetic process;GO:0009058//biosynthetic process;GO:0009987//cellular process;GO:0051188//cofactor biosynthetic process;GO:0044237//cellular metabolic process
arahy.GM1YIR	2.12602	WSD1	PREDICTED: O-acyltransferase WSD1-like [Arachis ipaensis]	-	-	-	-	-	GO:0003824//catalytic activity;GO:0016740//transferase activity	GO:0044711//single-organism biosynthetic process;GO:0006629//lipid metabolic process;GO:1901576//organic substance biosynthetic process;GO:0071704//organic substance metabolic process;GO:0008610//lipid biosynthetic process;GO:0008152//metabolic process;GO:0044238//primary metabolic process;GO:0044710//single-organism metabolic process;GO:0044699//single-organism process;GO:0009058//biosynthetic p…
arahy.GQ96QH	-2.20595	--	DUF581 family protein [Medicago truncatula]	-	-	-	-	-	-	-
arahy.GQLW6A	3.30036	--	PREDICTED: stilbene synthase 3-like [Arachis duranensis]	Metabolism;Organismal Systems	Biosynthesis of other secondary metabolites;Environmental adaptation;Global and Overview	ko01100//Metabolic pathways;ko01110//Biosynthesis of secondary metabolites;ko04712//Circadian rhythm - plant;ko00941//Flavonoid biosynthesis	K00660	-	-	-
arahy.GR7VGW	9.49185	EXO70B1	PREDICTED: exocyst complex component EXO70B1-like [Arachis ipaensis]	-	-	-	-	-	-	-
arahy.GS0FK5	5.412	MYB39	PREDICTED: protein ODORANT1-like [Arachis ipaensis]	-	-	-	-	-	-	-
arahy.GS4AKI	-1.67265	ASPG2	PREDICTED: protein ASPARTIC PROTEASE IN GUARD CELL 2 [Arachis ipaensis]	-	-	-	-	-	-	-
arahy.GSG5TF	2.40159	At3g47200	PREDICTED: UPF0481 protein At3g47200-like isoform X2 [Arachis duranensis]	-	-	-	-	-	-	-
arahy.GT1I17	1.66611	At1g74320	PREDICTED: probable choline kinase 1 [Arachis duranensis]	Metabolism	Global and Overview;Lipid metabolism	ko01100//Metabolic pathways;ko00564//Glycerophospholipid metabolism	K14156	-	GO:0016740//transferase activity;GO:0003824//catalytic activity	GO:0044237//cellular metabolic process;GO:0006796//phosphate-containing compound metabolic process;GO:0008152//metabolic process;GO:0009987//cellular process;GO:0006793//phosphorus metabolic process
arahy.GT8KW4	1.81864	PER52	PREDICTED: peroxidase P7-like [Arachis ipaensis]	Metabolism	Biosynthesis of other secondary metabolites;Global and Overview	ko01100//Metabolic pathways;ko01110//Biosynthesis of secondary metabolites;ko00940//Phenylpropanoid biosynthesis	K00430	-	GO:0043167//ion binding;GO:0003824//catalytic activity;GO:1901363//heterocyclic compound binding;GO:0043169//cation binding;GO:0005488//binding;GO:0097159//organic cyclic compound binding;GO:0046906//tetrapyrrole binding	GO:0006950//response to stress;GO:0050896//response to stimulus;GO:0008152//metabolic process;GO:0044710//single-organism metabolic process;GO:0044699//single-organism process
arahy.GTM8IY	4.34145	--	PREDICTED: stilbene synthase 3-like [Arachis ipaensis]	Organismal Systems;Metabolism	Global and Overview;Environmental adaptation;Biosynthesis of other secondary metabolites	ko01100//Metabolic pathways;ko01110//Biosynthesis of secondary metabolites;ko04712//Circadian rhythm - plant;ko00941//Flavonoid biosynthesis	K00660	-	-	-
arahy.GULV0C	2.13893	ccndbp1	Cyclin-D1-binding protein 1 like [Glycine soja]	-	-	-	-	-	-	-
arahy.GVM1TH	-3.86716	SEOB	PREDICTED: protein SIEVE ELEMENT OCCLUSION B-like [Arachis ipaensis]	-	-	-	-	-	-	-
arahy.GX19PR	1.82633	guaA	PREDICTED: probable GMP synthase [glutamine-hydrolyzing] [Arachis ipaensis]	Genetic Information Processing	Replication and repair	ko03410//Base excision repair	K01246	-	-	GO:0044699//single-organism process;GO:0006281//DNA repair;GO:0006725//cellular aromatic compound metabolic process;GO:0006139//nucleobase-containing compound metabolic process;GO:0090304//nucleic acid metabolic process;GO:0008152//metabolic process;GO:0006259//DNA metabolic process;GO:0006950//response to stress;GO:1901360//organic cyclic compound metabolic process;GO:0044237//cellular metabolic…
arahy.GZ0G6J	1.87977	At3g57810	PREDICTED: OTU domain-containing protein At3g57810-like [Cicer arietinum]	-	-	-	-	-	-	-
arahy.H0WU6V	4.39232	ABCG16	PREDICTED: ABC transporter G family member 17-like [Arachis duranensis]	-	-	-	-	-	-	-
arahy.H2LH82	3.36632	--	PREDICTED: metabotropic glutamate receptor-like protein P [Cicer arietinum]	-	-	-	-	-	-	-
arahy.H2RD5E	3.7761	CRK25	PREDICTED: cysteine-rich receptor-like protein kinase 10-like isoform X1 [Glycine max]	-	-	-	-	-	-	-
arahy.H39Q46	-1.93183	NPF3.1	PREDICTED: protein NRT1/ PTR FAMILY 3.1-like [Arachis ipaensis]	-	-	-	-	-	-	GO:0051179//localization;GO:0051234//establishment of localization
arahy.H3XING	3.83773	At1g11330	PREDICTED: G-type lectin S-receptor-like serine/threonine-protein kinase At1g11330 [Arachis ipaensis]	-	-	-	-	-	-	-
arahy.H3ZHUW	-3.57603	BHLH93	PREDICTED: transcription factor bHLH93-like [Arachis ipaensis]	-	-	-	-	-	-	-
arahy.H4J46B	1.58372	MED16	PREDICTED: mediator of RNA polymerase II transcription subunit 16 isoform X1 [Arachis ipaensis]	-	-	-	-	-	-	-
arahy.H5PCZM	1.59303	RBL1	PREDICTED: RHOMBOID-like protein 1 [Arachis duranensis]	-	-	-	-	-	-	-
arahy.H6K3LP	4.08526	--	PREDICTED: stilbene synthase 3-like [Arachis ipaensis]	Organismal Systems;Metabolism	Environmental adaptation;Global and Overview;Biosynthesis of other secondary metabolites	ko01100//Metabolic pathways;ko01110//Biosynthesis of secondary metabolites;ko04712//Circadian rhythm - plant;ko00941//Flavonoid biosynthesis	K00660	-	-	-
arahy.H8IXR5	-3.23146	DIVARICATA	PREDICTED: transcription factor MYB1R1-like [Arachis ipaensis]	-	-	-	-	-	-	-
arahy.H8Q38Y	2.88438	--	EEIG1/EHBP1 N-terminal domain-containing protein [Cynara cardunculus var. scolymus] [Cynara cardunculus]	-	-	-	-	-	-	-
arahy.HC1E0U	4.33959	--	PREDICTED: stilbene synthase 3-like [Arachis ipaensis]	Metabolism;Organismal Systems	Environmental adaptation;Global and Overview;Biosynthesis of other secondary metabolites	ko01100//Metabolic pathways;ko01110//Biosynthesis of secondary metabolites;ko04712//Circadian rhythm - plant;ko00941//Flavonoid biosynthesis	K00660	-	-	-
arahy.HDQ65R	1.89529	MYB4	PREDICTED: myb-related protein Myb4 [Arachis duranensis]	-	-	-	-	-	-	-
arahy.HE8J5U	2.27909	AN3	PREDICTED: naringenin,2-oxoglutarate 3-dioxygenase [Arachis ipaensis]	Metabolism	Biosynthesis of other secondary metabolites;Global and Overview	ko01100//Metabolic pathways;ko01110//Biosynthesis of secondary metabolites;ko00941//Flavonoid biosynthesis	K00475	-	GO:0051213//dioxygenase activity;GO:0016705//oxidoreductase activity, acting on paired donors, with incorporation or reduction of molecular oxygen;GO:0016706//oxidoreductase activity, acting on paired donors, with incorporation or reduction of molecular oxygen, 2-oxoglutarate as one donor, and incorporation of one atom each of oxygen into both donors;GO:0016491//oxidoreductase activity;GO:0003824…	GO:0008152//metabolic process;GO:0044699//single-organism process;GO:0044710//single-organism metabolic process
arahy.HEV2WD	4.26083	OPR3	PREDICTED: 12-oxophytodienoate reductase 3 [Arachis ipaensis]	Metabolism	Lipid metabolism;Global and Overview	ko01100//Metabolic pathways;ko01110//Biosynthesis of secondary metabolites;ko00592//alpha-Linolenic acid metabolism	K05894	-	GO:0005488//binding;GO:0000166//nucleotide binding;GO:0016491//oxidoreductase activity;GO:1901265//nucleoside phosphate binding;GO:0016628//oxidoreductase activity, acting on the CH-CH group of donors, NAD or NADP as acceptor;GO:0003824//catalytic activity;GO:0036094//small molecule binding;GO:1901363//heterocyclic compound binding;GO:0016627//oxidoreductase activity, acting on the CH-CH group of…	GO:0044710//single-organism metabolic process;GO:0008152//metabolic process;GO:0044699//single-organism process
arahy.HF0VZ8	3.02813	--	DUF1442 family protein [Medicago truncatula]	-	-	-	-	-	-	-
arahy.HIXG1Y	10.7649	At4g26880	PREDICTED: stigma-specific STIG1-like protein 1 [Arachis duranensis]	-	-	-	-	-	-	-
arahy.HQG00T	7.87652	At4g32285	ANTH domain-containing protein [Cephalotus follicularis]	-	-	-	-	-	-	-
arahy.HRUQ2D	-2.23985	IRX7	PREDICTED: probable glucuronoxylan glucuronosyltransferase IRX7 isoform X1 [Arachis ipaensis]	-	-	-	-	-	GO:0003824//catalytic activity	GO:0044085//cellular component biogenesis;GO:0071669//plant-type cell wall organization or biogenesis;GO:0009832//plant-type cell wall biogenesis;GO:0071840//cellular component organization or biogenesis;GO:0009987//cellular process;GO:0042546//cell wall biogenesis;GO:0071554//cell wall organization or biogenesis
arahy.HUI7W7	-4.30843	FRO7	PREDICTED: ferric reduction oxidase 7, chloroplastic-like [Arachis ipaensis]	-	-	-	-	GO:0044425//membrane part;GO:0016020//membrane;GO:0031224//intrinsic component of membrane	GO:0003824//catalytic activity	GO:0009314//response to radiation;GO:0044710//single-organism metabolic process;GO:0022900//electron transport chain;GO:0044699//single-organism process;GO:0044237//cellular metabolic process;GO:0006091//generation of precursor metabolites and energy;GO:0009628//response to abiotic stimulus;GO:0009987//cellular process;GO:0008152//metabolic process;GO:0050896//response to stimulus;GO:0044763//sin…
arahy.HUN5XX	-2.69515	ARR11	PREDICTED: two-component response regulator ARR11-like isoform X1 [Arachis ipaensis]	Environmental Information Processing	Signal transduction	ko04075//Plant hormone signal transduction	K14491	-	-	-
arahy.HWDC2K	3.03427	LBD25	PREDICTED: LOB domain-containing protein 25 [Arachis ipaensis]	-	-	-	-	-	-	-
arahy.I0CI8T	4.22882	CYP71D11	PREDICTED: cytochrome P450 71D11-like [Arachis duranensis]	-	-	-	-	-	GO:0003824//catalytic activity;GO:0005488//binding;GO:0046872//metal ion binding;GO:0043167//ion binding;GO:0043169//cation binding;GO:0016491//oxidoreductase activity	-
arahy.I0I8XZ	1.943	CXXS1	PREDICTED: thioredoxin-like protein CXXS1 [Arachis ipaensis]	-	-	-	-	-	GO:0016491//oxidoreductase activity;GO:0016667//oxidoreductase activity, acting on a sulfur group of donors;GO:0015036//disulfide oxidoreductase activity;GO:0003824//catalytic activity	GO:0019725//cellular homeostasis;GO:0065008//regulation of biological quality;GO:0008152//metabolic process;GO:0065007//biological regulation;GO:0044699//single-organism process;GO:0044763//single-organism cellular process;GO:0042592//homeostatic process;GO:0044710//single-organism metabolic process;GO:0009987//cellular process
arahy.I1MYW0	2.31385	UGT76F1	PREDICTED: UDP-glycosyltransferase 76F1-like isoform X2 [Arachis ipaensis]	-	-	-	-	-	GO:0003824//catalytic activity;GO:0016740//transferase activity	-
arahy.I2ECPT	1.68526	CYP74A	PREDICTED: allene oxide synthase, chloroplastic-like [Arachis duranensis]	Metabolism	Global and Overview;Lipid metabolism	ko01100//Metabolic pathways;ko01110//Biosynthesis of secondary metabolites;ko00592//alpha-Linolenic acid metabolism	K01723	GO:0044435//plastid part;GO:0005737//cytoplasm;GO:0044434//chloroplast part;GO:0005622//intracellular;GO:0031975//envelope;GO:0005623//cell;GO:0044422//organelle part;GO:0009534//chloroplast thylakoid;GO:0044464//cell part;GO:0044446//intracellular organelle part;GO:0009526//plastid envelope;GO:0043229//intracellular organelle;GO:0044424//intracellular part;GO:0043231//intracellular membrane-boun…	GO:0016835//carbon-oxygen lyase activity;GO:0097159//organic cyclic compound binding;GO:0043167//ion binding;GO:0016836//hydro-lyase activity;GO:0005488//binding;GO:0046914//transition metal ion binding;GO:0016829//lyase activity;GO:0043169//cation binding;GO:0046906//tetrapyrrole binding;GO:0016491//oxidoreductase activity;GO:0046872//metal ion binding;GO:0003824//catalytic activity;GO:1901363//…	GO:0044710//single-organism metabolic process;GO:0006631//fatty acid metabolic process;GO:0050896//response to stimulus;GO:0051704//multi-organism process;GO:0044255//cellular lipid metabolic process;GO:0008152//metabolic process;GO:0044281//small molecule metabolic process;GO:0006082//organic acid metabolic process;GO:0009605//response to external stimulus;GO:0044238//primary metabolic process;G…
arahy.I2VP0Y	2.18724	APK2A	PREDICTED: protein kinase 2A, chloroplastic-like isoform X2 [Arachis duranensis]	-	-	-	-	-	-	-
arahy.I40GDJ	-3.26813	--	photosystem I reaction center subunit N [Medicago truncatula]	-	-	-	-	GO:0034357//photosynthetic membrane;GO:0044424//intracellular part;GO:0016020//membrane;GO:0044464//cell part;GO:0005623//cell;GO:0044436//thylakoid part;GO:0005622//intracellular;GO:0009579//thylakoid	-	-
arahy.I56AH4	2.70197	At3g51470	PREDICTED: probable protein phosphatase 2C 47 [Arachis ipaensis]	-	-	-	-	-	GO:0043167//ion binding;GO:0016788//hydrolase activity, acting on ester bonds;GO:0003824//catalytic activity;GO:0016787//hydrolase activity;GO:0042578//phosphoric ester hydrolase activity;GO:0043169//cation binding;GO:0004721//phosphoprotein phosphatase activity;GO:0016791//phosphatase activity;GO:0005488//binding	GO:0043170//macromolecule metabolic process;GO:0043412//macromolecule modification;GO:0044260//cellular macromolecule metabolic process;GO:0006464//cellular protein modification process;GO:0008152//metabolic process;GO:0019538//protein metabolic process;GO:0044267//cellular protein metabolic process;GO:0044237//cellular metabolic process;GO:0009987//cellular process;GO:0036211//protein modificati…
arahy.I59WU7	1.70708	--	PREDICTED: pre-mRNA-splicing factor CWC22 homolog [Arachis ipaensis]	-	-	-	-	-	-	-
arahy.I5PMLK	3.51694	--	PREDICTED: embryonic protein DC-8-like [Arachis duranensis]	-	-	-	-	-	-	-
arahy.I5VDER	3.54273	LOX3	PREDICTED: lipoxygenase 3, chloroplastic-like [Arachis duranensis]	Metabolism	Lipid metabolism;Global and Overview	ko01100//Metabolic pathways;ko01110//Biosynthesis of secondary metabolites;ko00592//alpha-Linolenic acid metabolism;ko00591//Linoleic acid metabolism	K00454	-	-	-
arahy.I640G9	-2.08859	UGT74E2	PREDICTED: UDP-glycosyltransferase 74G1-like [Arachis duranensis]	-	-	-	-	-	GO:0008194//UDP-glycosyltransferase activity;GO:0016758//transferase activity, transferring hexosyl groups;GO:0016757//transferase activity, transferring glycosyl groups;GO:0016740//transferase activity;GO:0046527//glucosyltransferase activity;GO:0035251//UDP-glucosyltransferase activity;GO:0003824//catalytic activity	GO:0010033//response to organic substance;GO:0006979//response to oxidative stress;GO:1901701//cellular response to oxygen-containing compound;GO:1901700//response to oxygen-containing compound;GO:0009414//response to water deprivation;GO:0001101//response to acid chemical;GO:0034614//cellular response to reactive oxygen species;GO:0009850//auxin metabolic process;GO:0033993//response to lipid;GO…
arahy.I67UCX	4.62838	--	PREDICTED: protein translation factor SUI1 homolog [Arachis duranensis]	Genetic Information Processing	Translation	ko03013//RNA transport	K03113	-	-	-
arahy.I6S6H6	3.72011	--	PREDICTED: stilbene synthase 3-like [Arachis ipaensis]	Metabolism;Organismal Systems	Environmental adaptation;Global and Overview;Biosynthesis of other secondary metabolites	ko01100//Metabolic pathways;ko01110//Biosynthesis of secondary metabolites;ko04712//Circadian rhythm - plant;ko00941//Flavonoid biosynthesis	K00660	-	-	-
arahy.I6VVGH	2.03934	GDPDL2	PREDICTED: protein NSP-INTERACTING KINASE 3-like isoform X2 [Arachis ipaensis]	-	-	-	-	-	GO:0016772//transferase activity, transferring phosphorus-containing groups;GO:0016740//transferase activity;GO:0003824//catalytic activity	-
arahy.I77GVJ	3.37638	blc	PREDICTED: temperature-induced lipocalin-1-like [Arachis ipaensis]	-	-	-	-	-	-	GO:0051179//localization;GO:0051234//establishment of localization
arahy.I7WSM6	5.76487	ROMT	PREDICTED: trans-resveratrol di-O-methyltransferase-like [Arachis ipaensis]	-	-	-	-	-	GO:0003824//catalytic activity;GO:0016740//transferase activity	-
arahy.I9A8PV	2.02658	ACX1	PREDICTED: peroxisomal acyl-coenzyme A oxidase 1-like [Arachis duranensis]	Cellular Processes;Metabolism	Lipid metabolism;Global and Overview;Transport and catabolism	ko01100//Metabolic pathways;ko01110//Biosynthesis of secondary metabolites;ko04146//Peroxisome;ko01212//Fatty acid metabolism;ko00071//Fatty acid degradation;ko00592//alpha-Linolenic acid metabolism;ko01040//Biosynthesis of unsaturated fatty acids	K00232	GO:0044464//cell part;GO:0043227//membrane-bounded organelle;GO:0042579//microbody;GO:0044424//intracellular part;GO:0005737//cytoplasm;GO:0043229//intracellular organelle;GO:0044444//cytoplasmic part;GO:0043226//organelle;GO:0043231//intracellular membrane-bounded organelle;GO:0005623//cell;GO:0005622//intracellular	GO:0097159//organic cyclic compound binding;GO:1901363//heterocyclic compound binding;GO:0016491//oxidoreductase activity;GO:0003824//catalytic activity;GO:1901265//nucleoside phosphate binding;GO:0005488//binding;GO:0000166//nucleotide binding;GO:0036094//small molecule binding;GO:0016634//oxidoreductase activity, acting on the CH-CH group of donors, oxygen as acceptor;GO:0016627//oxidoreductase…	GO:0044282//small molecule catabolic process;GO:0006629//lipid metabolic process;GO:0044281//small molecule metabolic process;GO:0044699//single-organism process;GO:0072329//monocarboxylic acid catabolic process;GO:0009062//fatty acid catabolic process;GO:0019752//carboxylic acid metabolic process;GO:0006631//fatty acid metabolic process;GO:0044237//cellular metabolic process;GO:0071704//organic …
arahy.IBR8Q2	1.7033	DIR19	PREDICTED: dirigent protein 19-like [Arachis ipaensis]	-	-	-	-	-	-	-
arahy.ID9NSH	3.82018	N	PREDICTED: TMV resistance protein N-like [Arachis duranensis]	-	-	-	-	-	-	-
arahy.IEB1S3	-2.16979	--	2OG-Fe(II) oxygenase family oxidoreductase [Medicago truncatula]	-	-	-	-	-	-	-
arahy.IF1UXG	3.49237	--	PREDICTED: (3S,6E)-nerolidol synthase 1-like [Arachis duranensis]	Metabolism	Global and Overview;Metabolism of terpenoids and polyketides	ko01110//Biosynthesis of secondary metabolites;ko01130//Biosynthesis of antibiotics;ko00902//Monoterpenoid biosynthesis	K15086	-	GO:0016829//lyase activity;GO:0003824//catalytic activity	-
arahy.IIQV7F	2.45612	ABCG39	PREDICTED: LOW QUALITY PROTEIN: ABC transporter G family member 39-like [Arachis ipaensis]	-	-	-	-	-	-	-
arahy.IKRA1N	-1.95254	RGA2	PREDICTED: disease resistance protein RGA2-like isoform X6 [Arachis ipaensis]	-	-	-	-	-	-	-
arahy.IL5N6L	2.93748	RLM1B	PREDICTED: protein SUPPRESSOR OF npr1-1, CONSTITUTIVE 1-like [Arachis ipaensis]	-	-	-	-	-	-	-
arahy.IM23M3	2.28917	AAP4	PREDICTED: amino acid permease 4-like [Arachis ipaensis]	-	-	-	-	-	-	-
arahy.IM6RX7	1.72358	PP2B10	F-box protein PP2-B1 [Glycine soja]	-	-	-	-	-	-	-
arahy.IM7I4N	2.33849	CERK1	PREDICTED: chitin elicitor receptor kinase 1-like [Arachis duranensis]	Organismal Systems	Environmental adaptation	ko04626//Plant-pathogen interaction	K13429	-	GO:0036094//small molecule binding;GO:0032550//purine ribonucleoside binding;GO:0005515//protein binding;GO:0032549//ribonucleoside binding;GO:0043169//cation binding;GO:0004672//protein kinase activity;GO:0016773//phosphotransferase activity, alcohol group as acceptor;GO:0016740//transferase activity;GO:0016772//transferase activity, transferring phosphorus-containing groups;GO:0005488//binding;…	GO:0044699//single-organism process;GO:0043170//macromolecule metabolic process;GO:0019538//protein metabolic process;GO:0016310//phosphorylation;GO:0042221//response to chemical;GO:0006952//defense response;GO:0007154//cell communication;GO:0006468//protein phosphorylation;GO:0050832//defense response to fungus;GO:0050789//regulation of biological process;GO:0010243//response to organonitrogen c…
arahy.IMLK5J	1.89858	--	PREDICTED: 4-coumarate--CoA ligase 2 [Arachis ipaensis]	Metabolism	Biosynthesis of other secondary metabolites;Amino acid metabolism;Metabolism of cofactors and vitamins;Global and Overview	ko01100//Metabolic pathways;ko01110//Biosynthesis of secondary metabolites;ko00940//Phenylpropanoid biosynthesis;ko00130//Ubiquinone and other terpenoid-quinone biosynthesis;ko00360//Phenylalanine metabolism	K01904	-	GO:0003824//catalytic activity	GO:0044767//single-organism developmental process;GO:0044699//single-organism process;GO:0022607//cellular component assembly;GO:0032501//multicellular organismal process;GO:0009987//cellular process;GO:0043062//extracellular structure organization;GO:0030198//extracellular matrix organization;GO:0085029//extracellular matrix assembly;GO:0048869//cellular developmental process;GO:0048229//gametop…
arahy.IP1Y2C	4.71882	--	PREDICTED: taxadiene 5-alpha hydroxylase [Arachis ipaensis]	-	-	-	-	-	GO:1901363//heterocyclic compound binding;GO:0003824//catalytic activity;GO:0046914//transition metal ion binding;GO:0016491//oxidoreductase activity;GO:0043167//ion binding;GO:0046906//tetrapyrrole binding;GO:0097159//organic cyclic compound binding;GO:0043169//cation binding;GO:0005488//binding;GO:0046872//metal ion binding	GO:0008152//metabolic process;GO:0044710//single-organism metabolic process;GO:0044699//single-organism process
arahy.IQ39GT	-2.25759	At3g19950	PREDICTED: E3 ubiquitin-protein ligase AIP2-like [Arachis duranensis]	-	-	-	-	-	-	-
arahy.IS4878	4.26237	TAR3	PREDICTED: tryptophan aminotransferase-related protein 4-like [Arachis ipaensis]	-	-	-	-	-	-	-
arahy.IX3DUW	2.32756	B3GALT15	PREDICTED: beta-1,3-galactosyltransferase 15-like [Arachis duranensis]	-	-	-	-	GO:0044425//membrane part;GO:0016020//membrane;GO:0031224//intrinsic component of membrane	GO:0005488//binding;GO:0016758//transferase activity, transferring hexosyl groups;GO:0035250//UDP-galactosyltransferase activity;GO:0008194//UDP-glycosyltransferase activity;GO:0016757//transferase activity, transferring glycosyl groups;GO:0008378//galactosyltransferase activity;GO:0003824//catalytic activity;GO:0016740//transferase activity	GO:0033692//cellular polysaccharide biosynthetic process;GO:0005976//polysaccharide metabolic process;GO:0044723//single-organism carbohydrate metabolic process;GO:0044710//single-organism metabolic process;GO:0044249//cellular biosynthetic process;GO:0044262//cellular carbohydrate metabolic process;GO:0044763//single-organism cellular process;GO:0044267//cellular protein metabolic process;GO:004…
arahy.IXJA1X	-2.44401	--	DUF599 domain-containing protein [Cephalotus follicularis]	-	-	-	-	-	-	-
arahy.IYM9ZI	5.06228	--	ST63-2 [Eutrema halophilum]	-	-	-	-	-	-	-
arahy.IYR592	1.9733	CYP71D11	PREDICTED: cytochrome P450 71D9-like [Arachis ipaensis]	-	-	-	-	-	-	-
arahy.J15ERS	2.26637	SD11	PREDICTED: G-type lectin S-receptor-like serine/threonine-protein kinase SD1-1 [Arachis ipaensis]	-	-	-	-	-	-	-
arahy.J2NQJ1	2.77577	--	Lipoate-protein ligase A [Anthurium amnicola]	-	-	-	-	-	-	-
arahy.J3JCMQ	2.20675	HVA22E	PREDICTED: HVA22-like protein e [Arachis duranensis]	-	-	-	-	-	-	GO:0006950//response to stress;GO:0006970//response to osmotic stress;GO:0009628//response to abiotic stimulus;GO:0001101//response to acid chemical;GO:0042221//response to chemical;GO:0006972//hyperosmotic response;GO:0050896//response to stimulus
arahy.J3PYPS	1.77642	At3g12620	PREDICTED: probable protein phosphatase 2C 38 [Arachis duranensis]	-	-	-	-	-	GO:0042578//phosphoric ester hydrolase activity;GO:0005488//binding;GO:0016787//hydrolase activity;GO:0016791//phosphatase activity;GO:0004721//phosphoprotein phosphatase activity;GO:0003824//catalytic activity;GO:0043167//ion binding;GO:0043169//cation binding;GO:0016788//hydrolase activity, acting on ester bonds	GO:0043170//macromolecule metabolic process;GO:0071704//organic substance metabolic process;GO:0043412//macromolecule modification;GO:0019538//protein metabolic process;GO:0044237//cellular metabolic process;GO:0009987//cellular process;GO:0036211//protein modification process;GO:0044260//cellular macromolecule metabolic process;GO:0006464//cellular protein modification process;GO:0044238//primar…
arahy.J6YH7R	6.22882	PUB19	PREDICTED: U-box domain-containing protein 19-like [Arachis duranensis]	-	-	-	-	-	GO:0019787//ubiquitin-like protein transferase activity;GO:0016740//transferase activity;GO:0003824//catalytic activity	GO:0044237//cellular metabolic process;GO:0070647//protein modification by small protein conjugation or removal;GO:0071704//organic substance metabolic process;GO:0044260//cellular macromolecule metabolic process;GO:0008152//metabolic process;GO:0019538//protein metabolic process;GO:0044267//cellular protein metabolic process;GO:0044238//primary metabolic process;GO:0006464//cellular protein modi…
arahy.JEL5AF	-4.4075	--	DUF810 family protein [Medicago truncatula]	-	-	-	-	-	-	-
arahy.JF7ZHE	2.16528	TKPR1	PREDICTED: cinnamoyl-CoA reductase 2-like [Arachis duranensis]	-	-	-	-	-	-	-
arahy.JHRC9Q	3.17659	GAT1	PREDICTED: GABA transporter 1-like [Arachis ipaensis]	-	-	-	-	GO:0031224//intrinsic component of membrane;GO:0044425//membrane part;GO:0016020//membrane	-	GO:0006865//amino acid transport;GO:0044699//single-organism process;GO:0046942//carboxylic acid transport;GO:0051234//establishment of localization;GO:0006810//transport;GO:0044765//single-organism transport;GO:1902578//single-organism localization;GO:0071705//nitrogen compound transport;GO:0015711//organic anion transport;GO:0006820//anion transport;GO:0006811//ion transport;GO:0015849//organic…
arahy.JLE0C4	-2.3522	--	PREDICTED: actin-related protein 8 [Jatropha curcas]	-	-	-	-	-	-	-
arahy.JMB3VF	-3.01477	PNSB4	PREDICTED: photosynthetic NDH subunit of subcomplex B 4, chloroplastic [Arachis ipaensis]	-	-	-	-	-	-	-
arahy.JR38A6	2.57188	GGT3	PREDICTED: gamma-glutamyltranspeptidase 3 isoform X1 [Arachis duranensis]	Metabolism	Metabolism of other amino acids;Global and Overview	ko01100//Metabolic pathways;ko00480//Glutathione metabolism;ko00460//Cyanoamino acid metabolism;ko00430//Taurine and hypotaurine metabolism	K00681	-	-	-
arahy.JRIM60	-3.41855	ERF003	PREDICTED: ethylene-responsive transcription factor ERF003 [Arachis duranensis]	-	-	-	-	-	-	-
arahy.JSHP6Z	2.92859	At4g24290	PREDICTED: MACPF domain-containing protein At4g24290-like [Arachis ipaensis]	-	-	-	-	-	-	GO:0008152//metabolic process;GO:1901360//organic cyclic compound metabolic process;GO:0018958//phenol-containing compound metabolic process;GO:0044237//cellular metabolic process;GO:0009696//salicylic acid metabolic process;GO:0009987//cellular process;GO:0042537//benzene-containing compound metabolic process;GO:0044699//single-organism process;GO:0016265//death;GO:0006082//organic acid metaboli…
arahy.JU9HZZ	2.75874	ARPN	PREDICTED: basic blue protein [Arachis duranensis]	-	-	-	-	-	-	-
arahy.JUC9E0	4.60881	CYP71A1	PREDICTED: cytochrome P450 71A1-like [Arachis ipaensis]	-	-	-	-	-	-	-
arahy.JV52YF	4.31376	--	PREDICTED: stilbene synthase 3-like [Arachis duranensis]	Metabolism;Organismal Systems	Biosynthesis of other secondary metabolites;Global and Overview;Environmental adaptation	ko01100//Metabolic pathways;ko01110//Biosynthesis of secondary metabolites;ko04712//Circadian rhythm - plant;ko00941//Flavonoid biosynthesis	K00660	-	-	-
arahy.JV6CK5	3.20517	OsI_14861	PREDICTED: senescence-specific cysteine protease SAG39-like [Arachis ipaensis]	-	-	-	-	-	-	-
arahy.JWV15P	-1.73824	ROMT	PREDICTED: trans-resveratrol di-O-methyltransferase-like [Arachis ipaensis]	-	-	-	-	-	-	-
arahy.K1EW2C	-2.19014	pvaA	PREDICTED: polyvinylalcohol dehydrogenase-like [Arachis duranensis]	-	-	-	-	-	-	-
arahy.K1LFJJ	2.23133	CYP73A11	PREDICTED: trans-cinnamate 4-monooxygenase [Arachis duranensis]	Metabolism	Amino acid metabolism;Metabolism of cofactors and vitamins;Biosynthesis of other secondary metabolites;Global and Overview	ko01100//Metabolic pathways;ko01110//Biosynthesis of secondary metabolites;ko00940//Phenylpropanoid biosynthesis;ko00130//Ubiquinone and other terpenoid-quinone biosynthesis;ko00941//Flavonoid biosynthesis;ko00360//Phenylalanine metabolism;ko01220//Degradation of aromatic compounds;ko00945//Stilbenoid, diarylheptanoid and gingerol biosynthesis	K00487	-	GO:0043167//ion binding;GO:0016705//oxidoreductase activity, acting on paired donors, with incorporation or reduction of molecular oxygen;GO:0005488//binding;GO:0004497//monooxygenase activity;GO:0016709//oxidoreductase activity, acting on paired donors, with incorporation or reduction of molecular oxygen, NAD(P)H as one donor, and incorporation of one atom of oxygen;GO:1901363//heterocyclic comp…	GO:0044710//single-organism metabolic process;GO:0044699//single-organism process;GO:0008152//metabolic process
arahy.K2SWWG	2.64109	--	PREDICTED: 21 kDa seed protein-like [Arachis ipaensis]	-	-	-	-	-	-	-
arahy.K3W3ZZ	2.67569	ADS3	PREDICTED: palmitoyl-monogalactosyldiacylglycerol delta-7 desaturase, chloroplastic-like [Arachis duranensis]	Metabolism	Global and Overview;Lipid metabolism	ko01212//Fatty acid metabolism;ko01040//Biosynthesis of unsaturated fatty acids	K00507	-	GO:0016491//oxidoreductase activity;GO:0003824//catalytic activity	GO:0044763//single-organism cellular process;GO:0044237//cellular metabolic process;GO:0044699//single-organism process;GO:0009987//cellular process;GO:0055114//oxidation-reduction process;GO:0008152//metabolic process;GO:0044710//single-organism metabolic process
arahy.K481AV	10.1033	YMF11	PREDICTED: uncharacterized mitochondrial protein ymf11-like [Arachis ipaensis]	-	-	-	-	-	-	-
arahy.K4FBU4	-1.95084	NPR5	PREDICTED: regulatory protein NPR5-like [Arachis ipaensis]	Environmental Information Processing	Signal transduction	ko04075//Plant hormone signal transduction	K14508	-	-	-
arahy.K55J2B	2.65594	PED1	PREDICTED: 3-ketoacyl-CoA thiolase 2, peroxisomal-like [Arachis ipaensis]	Cellular Processes;Metabolism	Global and Overview;Lipid metabolism;Transport and catabolism;Amino acid metabolism	ko01100//Metabolic pathways;ko01110//Biosynthesis of secondary metabolites;ko01130//Biosynthesis of antibiotics;ko04146//Peroxisome;ko01212//Fatty acid metabolism;ko00071//Fatty acid degradation;ko00280//Valine, leucine and isoleucine degradation;ko00592//alpha-Linolenic acid metabolism;ko01040//Biosynthesis of unsaturated fatty acids	K07513	GO:0043229//intracellular organelle;GO:0031974//membrane-enclosed lumen;GO:0044422//organelle part;GO:0005634//nucleus;GO:0044464//cell part;GO:0044437//vacuolar part;GO:0043227//membrane-bounded organelle;GO:0044424//intracellular part;GO:0005773//vacuole;GO:0005623//cell;GO:0044444//cytoplasmic part;GO:0005622//intracellular;GO:0043231//intracellular membrane-bounded organelle;GO:0070013//intra…	GO:0003824//catalytic activity;GO:0016740//transferase activity;GO:0016746//transferase activity, transferring acyl groups	GO:0016043//cellular component organization;GO:0071310//cellular response to organic substance;GO:0007154//cell communication;GO:0007031//peroxisome organization;GO:0009755//hormone-mediated signaling pathway;GO:0071495//cellular response to endogenous stimulus;GO:0071396//cellular response to lipid;GO:0050896//response to stimulus;GO:0010033//response to organic substance;GO:1901701//cellular re…
arahy.K55MVY	3.32193	CYP76B6	PREDICTED: geraniol 8-hydroxylase-like [Arachis duranensis]	-	-	-	-	-	-	-
arahy.K5EEF8	2.4264	GLIP5	PREDICTED: GDSL esterase/lipase 5-like [Arachis duranensis]	-	-	-	-	-	GO:0003824//catalytic activity;GO:0016787//hydrolase activity	-
arahy.K5HXAR	2.37379	C25G4.2	PREDICTED: ovarian cancer-associated gene 2 protein homolog [Arachis ipaensis]	-	-	-	-	-	-	-
arahy.K6ZRIQ	2.24251	IAA31	PREDICTED: auxin-responsive protein IAA31 [Arachis ipaensis]	Environmental Information Processing	Signal transduction	ko04075//Plant hormone signal transduction	K14484	-	-	GO:0065007//biological regulation;GO:0034645//cellular macromolecule biosynthetic process;GO:0050794//regulation of cellular process;GO:0032502//developmental process;GO:1901362//organic cyclic compound biosynthetic process;GO:0048856//anatomical structure development;GO:0007275//multicellular organism development;GO:0071704//organic substance metabolic process;GO:0043170//macromolecule metabolic…
arahy.K7EZWZ	1.85289	gpmA	PREDICTED: 2,3-bisphosphoglycerate-dependent phosphoglycerate mutase [Arachis duranensis]	Metabolism	Amino acid metabolism;Carbohydrate metabolism;Global and Overview	ko01100//Metabolic pathways;ko01110//Biosynthesis of secondary metabolites;ko01130//Biosynthesis of antibiotics;ko01120//Microbial metabolism in diverse environments;ko01200//Carbon metabolism;ko01230//Biosynthesis of amino acids;ko00010//Glycolysis / Gluconeogenesis;ko00260//Glycine, serine and threonine metabolism	K01834	-	-	-
arahy.KCC73G	3.80356	--	PREDICTED: dynein light chain 1, cytoplasmic-like [Arachis duranensis]	-	-	-	-	GO:0005622//intracellular;GO:0043231//intracellular membrane-bounded organelle;GO:0044464//cell part;GO:0044424//intracellular part;GO:0043227//membrane-bounded organelle;GO:0043226//organelle;GO:0005623//cell;GO:0043229//intracellular organelle	GO:0005088//Ras guanyl-nucleotide exchange factor activity;GO:0098772//molecular function regulator;GO:0005085//guanyl-nucleotide exchange factor activity	GO:0009653//anatomical structure morphogenesis;GO:0044767//single-organism developmental process;GO:0032502//developmental process;GO:0000902//cell morphogenesis;GO:0007275//multicellular organism development;GO:0007017//microtubule-based process;GO:0044699//single-organism process;GO:0044707//single-multicellular organism process;GO:0022622//root system development;GO:0016043//cellular component…
arahy.KDA1J3	4.97728	--	AT_hook domain-containing protein [Cephalotus follicularis]	-	-	-	-	-	-	-
arahy.KDJI7F	4.55305	PLP1	PREDICTED: patatin-like protein 2 [Arachis duranensis]	-	-	-	-	-	-	-
arahy.KDTA1N	2.1779	PLP7	PREDICTED: patatin-like protein 6 [Arachis duranensis]	-	-	-	-	-	-	-
arahy.KE4ULY	6.07682	CYP79D3	PREDICTED: isoleucine N-monooxygenase 1-like [Arachis duranensis]	Metabolism	Global and Overview;Metabolism of other amino acids;Biosynthesis of other secondary metabolites	ko01110//Biosynthesis of secondary metabolites;ko00460//Cyanoamino acid metabolism;ko01210//2-Oxocarboxylic acid metabolism;ko00966//Glucosinolate biosynthesis	K12153	-	-	-
arahy.KJ31KE	-11.3313	--	BnaC08g12990D [Brassica napus]	-	-	-	-	-	-	-
arahy.KM1FBW	8.67948	APX1	PREDICTED: L-ascorbate peroxidase, cytosolic-like [Arachis duranensis]	Metabolism	Metabolism of other amino acids;Carbohydrate metabolism	ko00480//Glutathione metabolism;ko00053//Ascorbate and aldarate metabolism	K00434	-	GO:1901363//heterocyclic compound binding;GO:0046906//tetrapyrrole binding;GO:0005488//binding;GO:0097159//organic cyclic compound binding	GO:0006950//response to stress;GO:0008152//metabolic process;GO:0050896//response to stimulus;GO:0044699//single-organism process;GO:0044710//single-organism metabolic process
arahy.KMKI2D	10.6573	--	PREDICTED: centrosome-associated protein CEP250 [Arachis duranensis]	-	-	-	-	-	-	-
arahy.KNQB38	4.21934	GOLS2	PREDICTED: galactinol synthase 2-like [Arachis duranensis]	Metabolism	Carbohydrate metabolism	ko00052//Galactose metabolism	K18819	-	GO:0003824//catalytic activity;GO:0016740//transferase activity	-
arahy.KNR1MN	1.64037	MKK2	PREDICTED: mitogen-activated protein kinase kinase 2-like isoform X2 [Arachis duranensis]	Organismal Systems	Environmental adaptation	ko04626//Plant-pathogen interaction	K04368	-	-	-
arahy.KR97Y0	5.87036	PAB7	PREDICTED: polyadenylate-binding protein 7 [Arachis duranensis]	Genetic Information Processing	Folding, sorting and degradation;Translation	ko03013//RNA transport;ko03018//RNA degradation;ko03015//mRNA surveillance pathway	K13126	-	GO:0005488//binding;GO:0097159//organic cyclic compound binding;GO:0003676//nucleic acid binding;GO:1901363//heterocyclic compound binding	-
arahy.KU5GKQ	3.39232	SEC15A	PREDICTED: exocyst complex component SEC15A-like [Arachis ipaensis]	-	-	-	-	-	-	GO:0009987//cellular process;GO:0051179//localization;GO:1902578//single-organism localization;GO:0051649//establishment of localization in cell;GO:0044765//single-organism transport;GO:0051641//cellular localization;GO:0032940//secretion by cell;GO:0051234//establishment of localization;GO:0044699//single-organism process;GO:0006887//exocytosis;GO:0046903//secretion;GO:0044763//single-organism c…
arahy.KV09X6	2.92348	BHLH36	PREDICTED: transcription factor bHLH118-like [Arachis duranensis]	-	-	-	-	-	-	-
arahy.KV74NT	-1.83382	At2g25060	PREDICTED: mavicyanin [Arachis duranensis]	-	-	-	-	-	-	-
arahy.KVQE6R	2.98151	--	PREDICTED: stilbene synthase 1 [Arachis duranensis]	Metabolism;Organismal Systems	Biosynthesis of other secondary metabolites;Environmental adaptation;Global and Overview	ko01100//Metabolic pathways;ko01110//Biosynthesis of secondary metabolites;ko04712//Circadian rhythm - plant;ko00941//Flavonoid biosynthesis	K00660	GO:0044424//intracellular part;GO:0005622//intracellular;GO:0005623//cell;GO:0044464//cell part	GO:0016747//transferase activity, transferring acyl groups other than amino-acyl groups;GO:0016740//transferase activity;GO:0003824//catalytic activity;GO:0016746//transferase activity, transferring acyl groups	GO:0008152//metabolic process;GO:0050896//response to stimulus
arahy.KXG0W2	-2.33711	--	LL-diaminopimelate aminotransferase [Gossypium arboreum]	-	-	-	-	-	-	-
arahy.KXQV93	-2.5302	--	PREDICTED: early nodulin-93-like [Arachis ipaensis]	-	-	-	-	-	-	-
arahy.L0VV9Y	1.74483	CRRSP55	PREDICTED: cysteine-rich repeat secretory protein 55 [Arachis ipaensis]	-	-	-	-	-	-	-
arahy.L14VXE	1.76586	ACC1	PREDICTED: acetyl-CoA carboxylase 1-like [Arachis duranensis]	Metabolism	Carbohydrate metabolism;Lipid metabolism;Global and Overview	ko01100//Metabolic pathways;ko01110//Biosynthesis of secondary metabolites;ko00620//Pyruvate metabolism;ko01212//Fatty acid metabolism;ko00061//Fatty acid biosynthesis;ko00640//Propanoate metabolism	K11262	-	-	-
arahy.L2DLAE	3.24987	At1g75040	PREDICTED: pathogenesis-related protein 5, partial [Arachis ipaensis]	-	-	-	-	-	-	-
arahy.L2FRMW	1.85065	At1g06800	PREDICTED: phospholipase A1-Igamma1, chloroplastic-like [Arachis duranensis]	-	-	-	-	-	-	-
arahy.L4R73E	-2.54547	At4g08290	PREDICTED: WAT1-related protein At4g08290-like [Arachis duranensis]	-	-	-	-	-	-	-
arahy.L6I6Z4	-2.73537	--	PREDICTED: classical arabinogalactan protein 26 [Arachis ipaensis]	-	-	-	-	-	-	-
arahy.L6USB4	2.58989	yihQ	PREDICTED: alpha-glucosidase YihQ-like [Arachis ipaensis]	-	-	-	-	-	GO:0016787//hydrolase activity;GO:0003824//catalytic activity;GO:0005488//binding;GO:0016798//hydrolase activity, acting on glycosyl bonds	GO:0044238//primary metabolic process;GO:0008152//metabolic process
arahy.L6WMER	2.24693	--	PREDICTED: olee1-like protein [Arachis duranensis]	-	-	-	-	-	-	-
arahy.L89JBM	-2.16526	--	PREDICTED: remorin-like [Vigna radiata var. radiata] [Vigna radiata]	-	-	-	-	-	-	-
arahy.L8L2Y0	-2.84352	HHT1	PREDICTED: omega-hydroxypalmitate O-feruloyl transferase [Arachis ipaensis]	Metabolism	Biosynthesis of other secondary metabolites;Global and Overview	ko01100//Metabolic pathways;ko01110//Biosynthesis of secondary metabolites;ko00940//Phenylpropanoid biosynthesis;ko00941//Flavonoid biosynthesis;ko00945//Stilbenoid, diarylheptanoid and gingerol biosynthesis	K13065	-	GO:0016740//transferase activity;GO:0016746//transferase activity, transferring acyl groups;GO:0003824//catalytic activity	-
arahy.L959U0	-2.52568	AHK1	PREDICTED: histidine kinase 1-like [Arachis ipaensis]	-	-	-	-	-	-	-
arahy.LCJ3P1	2.48492	--	Contains similarity to Chlamydia outer membrane protein, related [Medicago truncatula]	-	-	-	-	-	-	-
arahy.LDS6QA	8.98014	At5g01750	PREDICTED: protein LURP-one-related 15-like [Arachis ipaensis]	-	-	-	-	-	-	-
arahy.LDX8EP	2.53392	ABCG36	PREDICTED: ABC transporter G family member 36-like [Arachis ipaensis]	-	-	-	-	-	GO:0016787//hydrolase activity;GO:0001882//nucleoside binding;GO:0017111//nucleoside-triphosphatase activity;GO:0032549//ribonucleoside binding;GO:0003824//catalytic activity;GO:0032550//purine ribonucleoside binding;GO:0036094//small molecule binding;GO:0016817//hydrolase activity, acting on acid anhydrides;GO:0097159//organic cyclic compound binding;GO:0016818//hydrolase activity, acting on aci…	GO:0006163//purine nucleotide metabolic process;GO:0009154//purine ribonucleotide catabolic process;GO:0055086//nucleobase-containing small molecule metabolic process;GO:0009261//ribonucleotide catabolic process;GO:0046700//heterocycle catabolic process;GO:0006796//phosphate-containing compound metabolic process;GO:0009166//nucleotide catabolic process;GO:0044763//single-organism cellular process…
arahy.LE80VX	2.21099	TIP1-3	PREDICTED: aquaporin TIP1-3-like [Arachis ipaensis]	-	-	-	-	GO:0031224//intrinsic component of membrane;GO:0044425//membrane part;GO:0016020//membrane	GO:0022857//transmembrane transporter activity;GO:0042887//amide transmembrane transporter activity;GO:0022892//substrate-specific transporter activity;GO:0022891//substrate-specific transmembrane transporter activity;GO:0005215//transporter activity	GO:0051179//localization;GO:0044765//single-organism transport;GO:0006810//transport;GO:0042886//amide transport;GO:0042044//fluid transport;GO:0071705//nitrogen compound transport;GO:1902578//single-organism localization;GO:0044699//single-organism process;GO:0071702//organic substance transport;GO:0015840//urea transport;GO:0019755//one-carbon compound transport;GO:0051234//establishment of loc…
arahy.LI0ZR3	3.77479	YUC8	PREDICTED: LOW QUALITY PROTEIN: probable indole-3-pyruvate monooxygenase YUCCA5 [Arachis ipaensis]	Metabolism	Amino acid metabolism;Global and Overview	ko01100//Metabolic pathways;ko00380//Tryptophan metabolism	K11816	-	GO:0016709//oxidoreductase activity, acting on paired donors, with incorporation or reduction of molecular oxygen, NAD(P)H as one donor, and incorporation of one atom of oxygen;GO:0004497//monooxygenase activity;GO:0005488//binding;GO:0036094//small molecule binding;GO:0097159//organic cyclic compound binding;GO:0016491//oxidoreductase activity;GO:0000166//nucleotide binding;GO:0003824//catalytic…	GO:0044699//single-organism process;GO:0044710//single-organism metabolic process;GO:0008152//metabolic process
arahy.LLL633	2.92223	At5g41590	PREDICTED: protein LURP-one-related 8-like [Arachis ipaensis]	-	-	-	-	-	-	-
arahy.LMX02Q	2.49386	At4g27290	PREDICTED: G-type lectin S-receptor-like serine/threonine-protein kinase At4g27290 [Arachis duranensis]	-	-	-	-	-	-	-
arahy.LN4C9Z	9.79766	SDC1	PREDICTED: serine decarboxylase 1-like [Arachis duranensis]	Metabolism	Amino acid metabolism;Global and Overview	ko01100//Metabolic pathways;ko01110//Biosynthesis of secondary metabolites;ko00340//Histidine metabolism	K01590	-	GO:0016829//lyase activity;GO:0016830//carbon-carbon lyase activity;GO:0005488//binding;GO:0043168//anion binding;GO:0003824//catalytic activity;GO:0043167//ion binding	GO:0044710//single-organism metabolic process;GO:0008152//metabolic process;GO:0044699//single-organism process;GO:0071704//organic substance metabolic process;GO:0044763//single-organism cellular process;GO:0044237//cellular metabolic process;GO:0009987//cellular process;GO:0006082//organic acid metabolic process;GO:0044281//small molecule metabolic process;GO:0043436//oxoacid metabolic process
arahy.LTQN7Y	-2.53447	--	PREDICTED: 21 kDa protein-like [Arachis duranensis]	-	-	-	-	GO:0005911//cell-cell junction;GO:0030054//cell junction	GO:0052689//carboxylic ester hydrolase activity;GO:0016787//hydrolase activity;GO:0016788//hydrolase activity, acting on ester bonds;GO:0003824//catalytic activity	GO:0044092//negative regulation of molecular function;GO:0065007//biological regulation;GO:0065009//regulation of molecular function
arahy.LXJ7K2	2.33958	ATHB-7	PREDICTED: homeobox-leucine zipper protein ATHB-12-like [Arachis ipaensis]	-	-	-	-	GO:0005623//cell;GO:0043226//organelle;GO:0043231//intracellular membrane-bounded organelle;GO:0005622//intracellular;GO:0044464//cell part;GO:0044424//intracellular part;GO:0043229//intracellular organelle;GO:0043227//membrane-bounded organelle	GO:0001071//nucleic acid binding transcription factor activity	GO:0044238//primary metabolic process;GO:0010467//gene expression;GO:0009908//flower development;GO:0018130//heterocycle biosynthetic process;GO:0009725//response to hormone;GO:0032501//multicellular organismal process;GO:0009755//hormone-mediated signaling pathway;GO:0006139//nucleobase-containing compound metabolic process;GO:0048731//system development;GO:0048437//floral organ development;GO:0…
arahy.M1C18U	3.51011	--	PREDICTED: stilbene synthase 3-like [Arachis duranensis]	Metabolism;Organismal Systems	Environmental adaptation;Global and Overview;Biosynthesis of other secondary metabolites	ko01100//Metabolic pathways;ko01110//Biosynthesis of secondary metabolites;ko04712//Circadian rhythm - plant;ko00941//Flavonoid biosynthesis	K00660	-	-	-
arahy.M2JIZN	1.96778	AAE18	PREDICTED: probable acyl-activating enzyme 18, peroxisomal isoform X2 [Arachis ipaensis]	-	-	-	-	-	-	-
arahy.M2T896	9.83763	--	PREDICTED: probable disease resistance protein At4g27220 [Arachis ipaensis]	-	-	-	-	-	-	-
arahy.M38SQY	3.39887	CYP71D11	PREDICTED: cytochrome P450 71D9-like [Arachis duranensis]	-	-	-	-	-	-	-
arahy.M3W608	11.8975	RNS1	PREDICTED: ribonuclease 1-like [Arachis ipaensis]	-	-	-	-	-	-	-
arahy.M55IJS	-2.53355	--	BnaA01g26840D [Brassica napus]	-	-	-	-	-	-	-
arahy.M6XMZZ	1.5383	RPP13	PREDICTED: disease resistance protein RPP13-like [Arachis ipaensis]	Organismal Systems	Environmental adaptation	ko04626//Plant-pathogen interaction	K13457	-	-	-
arahy.M7W292	2.54879	ME1	PREDICTED: NADP-dependent malic enzyme [Arachis ipaensis]	Metabolism	Energy metabolism;Carbohydrate metabolism;Global and Overview	ko01100//Metabolic pathways;ko01120//Microbial metabolism in diverse environments;ko01200//Carbon metabolism;ko00620//Pyruvate metabolism;ko00710//Carbon fixation in photosynthetic organisms	K00029	-	-	-
arahy.M9HB43	1.87947	GDPDL2	PREDICTED: glycerophosphodiester phosphodiesterase protein kinase domain-containing GDPDL2-like [Arachis duranensis]	-	-	-	-	-	-	-
arahy.MAN1QD	9.66178	HHT1	PREDICTED: omega-hydroxypalmitate O-feruloyl transferase [Arachis duranensis]	Metabolism	Lipid metabolism	ko00073//Cutin, suberine and wax biosynthesis	K15400	-	-	-
arahy.MBE795	3.24603	ACR4	PREDICTED: ACT domain-containing protein ACR4-like [Arachis ipaensis]	-	-	-	-	-	-	-
arahy.MD5J9H	4.55305	PLP1	PREDICTED: patatin-like protein 2 [Arachis duranensis]	-	-	-	-	-	-	-
arahy.ME0HAD	3.50383	--	PREDICTED: stilbene synthase 1-like [Arachis duranensis]	Organismal Systems;Metabolism	Biosynthesis of other secondary metabolites;Environmental adaptation;Global and Overview	ko01100//Metabolic pathways;ko01110//Biosynthesis of secondary metabolites;ko04712//Circadian rhythm - plant;ko00941//Flavonoid biosynthesis	K00660	GO:0005623//cell;GO:0044424//intracellular part;GO:0044464//cell part;GO:0005622//intracellular	GO:0016740//transferase activity;GO:0003824//catalytic activity;GO:0016747//transferase activity, transferring acyl groups other than amino-acyl groups;GO:0016746//transferase activity, transferring acyl groups	GO:0008152//metabolic process;GO:0050896//response to stimulus
arahy.MHKX6K	3.07571	CYP704C1	PREDICTED: cytochrome P450 704C1-like [Arachis duranensis]	-	-	-	-	-	GO:0003824//catalytic activity;GO:0043169//cation binding;GO:0005488//binding;GO:0097159//organic cyclic compound binding;GO:0046906//tetrapyrrole binding;GO:0046872//metal ion binding;GO:0016491//oxidoreductase activity;GO:1901363//heterocyclic compound binding;GO:0046914//transition metal ion binding;GO:0043167//ion binding	GO:0044699//single-organism process;GO:0008152//metabolic process;GO:0044710//single-organism metabolic process
arahy.MM0VDP	2.84692	ANTR3	PREDICTED: probable anion transporter 3, chloroplastic [Arachis ipaensis]	-	-	-	-	-	-	GO:0044699//single-organism process;GO:0044763//single-organism cellular process;GO:0009987//cellular process
arahy.MMGG0C	3.0394	At3g47570	PREDICTED: probable LRR receptor-like serine/threonine-protein kinase At3g47570 [Arachis ipaensis]	-	-	-	-	GO:0016020//membrane	GO:0016773//phosphotransferase activity, alcohol group as acceptor;GO:0004672//protein kinase activity;GO:0016740//transferase activity;GO:0016772//transferase activity, transferring phosphorus-containing groups;GO:0003824//catalytic activity;GO:0016301//kinase activity	GO:0009987//cellular process;GO:0044237//cellular metabolic process;GO:0006793//phosphorus metabolic process;GO:0008152//metabolic process;GO:0006796//phosphate-containing compound metabolic process
arahy.MR686J	2.69235	--	PREDICTED: chitinase 2-like [Arachis ipaensis]	-	-	-	-	-	GO:0003824//catalytic activity;GO:0016798//hydrolase activity, acting on glycosyl bonds;GO:0004553//hydrolase activity, hydrolyzing O-glycosyl compounds;GO:0016787//hydrolase activity	GO:0008152//metabolic process;GO:0044238//primary metabolic process
arahy.MT2C1C	3.85997	CRK25	PREDICTED: cysteine-rich receptor-like protein kinase 10 [Arachis ipaensis]	-	-	-	-	-	GO:0016301//kinase activity;GO:0016772//transferase activity, transferring phosphorus-containing groups;GO:0016740//transferase activity;GO:0003824//catalytic activity	-
arahy.MV7ZA0	2.77534	--	PREDICTED: formin-like protein 14 [Ziziphus jujuba]	-	-	-	-	-	-	-
arahy.MWN8UA	2.15085	MEB1	PREDICTED: membrane protein of ER body-like protein isoform X1 [Arachis ipaensis]	-	-	-	-	-	-	-
arahy.MWT26D	2.52942	UGT85A24	PREDICTED: 7-deoxyloganetin glucosyltransferase-like [Arachis ipaensis]	-	-	-	-	-	GO:0016740//transferase activity;GO:0003824//catalytic activity;GO:0008194//UDP-glycosyltransferase activity;GO:0046527//glucosyltransferase activity;GO:0016758//transferase activity, transferring hexosyl groups;GO:0035251//UDP-glucosyltransferase activity;GO:0016757//transferase activity, transferring glycosyl groups	-
arahy.MY5CGZ	-1.74147	PME53	PREDICTED: probable pectinesterase 53 [Arachis duranensis]	Metabolism	Global and Overview;Carbohydrate metabolism	ko01100//Metabolic pathways;ko00500//Starch and sucrose metabolism;ko00040//Pentose and glucuronate interconversions	K01051	GO:0005622//intracellular;GO:0044424//intracellular part;GO:0044464//cell part;GO:0005623//cell	GO:0052689//carboxylic ester hydrolase activity;GO:0003824//catalytic activity;GO:0016788//hydrolase activity, acting on ester bonds;GO:0016787//hydrolase activity	GO:0071554//cell wall organization or biogenesis;GO:0071840//cellular component organization or biogenesis;GO:0071555//cell wall organization;GO:0045229//external encapsulating structure organization;GO:0009987//cellular process;GO:0016043//cellular component organization
arahy.N28W6S	-1.87776	TET2	PREDICTED: tetraspanin-2-like [Arachis ipaensis]	-	-	-	-	GO:0044425//membrane part;GO:0016020//membrane;GO:0031224//intrinsic component of membrane	-	-
arahy.N2T33F	8.02237	DRIP2	PREDICTED: E3 ubiquitin protein ligase DRIP1-like [Arachis ipaensis]	-	-	-	-	-	-	-
arahy.N41DPV	2.0376	At3g15810	PREDICTED: protein LURP-one-related 12-like isoform X1 [Arachis duranensis]	-	-	-	-	-	-	-
arahy.N5JP9Y	-2.04809	--	PREDICTED: miraculin-like [Arachis duranensis]	-	-	-	-	-	-	-
arahy.N5QLKG	5.26679	At4g27290	PREDICTED: LOW QUALITY PROTEIN: G-type lectin S-receptor-like serine/threonine-protein kinase At4g27290 [Arachis duranensis]	-	-	-	-	-	-	-
arahy.N6XEKT	8.04985	GSO1	PREDICTED: receptor-like protein 12 [Arachis ipaensis]	-	-	-	-	-	-	-
arahy.N7480N	-2.85943	AVT1	PREDICTED: vacuolar amino acid transporter 1-like [Arachis ipaensis]	-	-	-	-	-	-	-
arahy.N7IIZM	2.23285	BHLH25	PREDICTED: transcription factor bHLH18 isoform X1 [Arachis duranensis]	-	-	-	-	-	-	-
arahy.N7MBXE	-3.50786	PYL5	PREDICTED: abscisic acid receptor PYL4-like [Arachis duranensis]	Environmental Information Processing	Signal transduction	ko04075//Plant hormone signal transduction	K14496	-	-	-
arahy.NAIG2Q	4.57298	Cht10	PREDICTED: chitinase 10 [Arachis ipaensis]	-	-	-	-	GO:0030312//external encapsulating structure;GO:0044464//cell part;GO:0005623//cell;GO:0071944//cell periphery	GO:0016787//hydrolase activity;GO:0003824//catalytic activity	GO:0009607//response to biotic stimulus;GO:0050896//response to stimulus;GO:0044036//cell wall macromolecule metabolic process;GO:0006807//nitrogen compound metabolic process;GO:0006022//aminoglycan metabolic process;GO:0009057//macromolecule catabolic process;GO:1901136//carbohydrate derivative catabolic process;GO:0071704//organic substance metabolic process;GO:0044237//cellular metabolic proce…
arahy.NB2RRK	1.82003	PAL2	PREDICTED: phenylalanine ammonia-lyase 2 [Arachis ipaensis]	Metabolism	Global and Overview;Biosynthesis of other secondary metabolites;Amino acid metabolism	ko01100//Metabolic pathways;ko01110//Biosynthesis of secondary metabolites;ko00940//Phenylpropanoid biosynthesis;ko00360//Phenylalanine metabolism	K10775	GO:0005622//intracellular;GO:0044464//cell part;GO:0005623//cell;GO:0044424//intracellular part	GO:0003824//catalytic activity;GO:0016840//carbon-nitrogen lyase activity;GO:0016829//lyase activity;GO:0016841//ammonia-lyase activity	GO:0006725//cellular aromatic compound metabolic process;GO:0009058//biosynthetic process;GO:1901362//organic cyclic compound biosynthetic process;GO:0009699//phenylpropanoid biosynthetic process;GO:0044711//single-organism biosynthetic process;GO:0044238//primary metabolic process;GO:0044237//cellular metabolic process;GO:0009987//cellular process;GO:1901564//organonitrogen compound metabolic pr…
arahy.NB8KRW	4.24981	NAC072	PREDICTED: NAC domain-containing protein 72-like isoform X1 [Arachis ipaensis]	-	-	-	-	-	-	GO:0032774//RNA biosynthetic process;GO:0043170//macromolecule metabolic process;GO:0044249//cellular biosynthetic process;GO:0006807//nitrogen compound metabolic process;GO:0071704//organic substance metabolic process;GO:1901362//organic cyclic compound biosynthetic process;GO:0010467//gene expression;GO:0034641//cellular nitrogen compound metabolic process;GO:0006139//nucleobase-containing comp…
arahy.NCQ3Z1	2.23367	EXO70B1	PREDICTED: exocyst complex component EXO70A1-like [Arachis ipaensis]	-	-	-	-	-	-	-
arahy.NE95XN	12.997	NUP35	PREDICTED: nuclear pore complex protein NUP35-like [Arachis duranensis]	Genetic Information Processing	Translation	ko03013//RNA transport	K14313	GO:0005635//nuclear envelope;GO:0031975//envelope;GO:0044422//organelle part;GO:0043229//intracellular organelle;GO:0005634//nucleus;GO:0043227//membrane-bounded organelle;GO:0044428//nuclear part;GO:0044464//cell part;GO:0012505//endomembrane system;GO:0031967//organelle envelope;GO:0043231//intracellular membrane-bounded organelle;GO:0044446//intracellular organelle part;GO:0005623//cell;GO:004…	-	GO:0051234//establishment of localization;GO:0006810//transport;GO:0033036//macromolecule localization;GO:0071702//organic substance transport;GO:0051179//localization
arahy.NGDM9G	-2.57457	--	BnaC03g34540D [Brassica napus]	-	-	-	-	-	-	-
arahy.NI516C	2.72317	--	Lipoate-protein ligase A [Anthurium amnicola]	-	-	-	-	-	-	-
arahy.NJ1UU6	5.38511	TAO1	PREDICTED: TMV resistance protein N-like [Lupinus angustifolius]	-	-	-	-	-	-	-
arahy.NJ5037	1.94031	--	TPR repeat protein [Medicago truncatula]	-	-	-	-	-	-	-
arahy.NPC14S	-2.46005	IRX7	PREDICTED: probable glucuronoxylan glucuronosyltransferase IRX7 [Arachis duranensis]	-	-	-	-	-	GO:0003824//catalytic activity	GO:0071669//plant-type cell wall organization or biogenesis;GO:0042546//cell wall biogenesis;GO:0009987//cellular process;GO:0071840//cellular component organization or biogenesis;GO:0071554//cell wall organization or biogenesis;GO:0009832//plant-type cell wall biogenesis;GO:0044085//cellular component biogenesis
arahy.NS7LJX	3.84286	--	PREDICTED: stilbene synthase 1 [Arachis duranensis]	Organismal Systems;Metabolism	Biosynthesis of other secondary metabolites;Global and Overview;Environmental adaptation	ko01100//Metabolic pathways;ko01110//Biosynthesis of secondary metabolites;ko04712//Circadian rhythm - plant;ko00941//Flavonoid biosynthesis	K00660	GO:0044424//intracellular part;GO:0005622//intracellular;GO:0044464//cell part;GO:0005623//cell	GO:0016746//transferase activity, transferring acyl groups;GO:0016747//transferase activity, transferring acyl groups other than amino-acyl groups;GO:0016740//transferase activity;GO:0003824//catalytic activity	GO:0050896//response to stimulus;GO:0008152//metabolic process
arahy.NSXY15	2.92165	ANTR3	PREDICTED: probable anion transporter 3, chloroplastic [Arachis duranensis]	-	-	-	-	-	-	GO:0044699//single-organism process;GO:0044763//single-organism cellular process;GO:0009987//cellular process
arahy.NT5G9V	4.354	CODM	PREDICTED: codeine O-demethylase-like [Arachis duranensis]	-	-	-	-	-	-	-
arahy.NW487P	2.7625	At1g63370	PREDICTED: flavin-containing monooxygenase FMO GS-OX-like 2 [Arachis duranensis]	-	-	-	-	-	GO:0036094//small molecule binding;GO:0003824//catalytic activity;GO:1901265//nucleoside phosphate binding;GO:0097159//organic cyclic compound binding;GO:1901363//heterocyclic compound binding;GO:0005488//binding;GO:0000166//nucleotide binding;GO:0016491//oxidoreductase activity	-
arahy.NX4WQG	-2.26131	BHLH61	PREDICTED: transcription factor bHLH93-like [Arachis ipaensis]	-	-	-	-	-	-	-
arahy.NXI5US	-2.80735	CYP704C1	PREDICTED: cytochrome P450 704C1-like [Arachis duranensis]	-	-	-	-	-	GO:0016491//oxidoreductase activity;GO:0005488//binding;GO:0043167//ion binding;GO:0003824//catalytic activity;GO:0043169//cation binding;GO:0046872//metal ion binding	-
arahy.NXIZ0N	2.31517	GSVIVT00023967001	PREDICTED: peroxidase P7 [Arachis ipaensis]	Metabolism	Biosynthesis of other secondary metabolites;Global and Overview	ko01100//Metabolic pathways;ko01110//Biosynthesis of secondary metabolites;ko00940//Phenylpropanoid biosynthesis	K00430	-	-	-
arahy.P126ME	-1.83227	--	DUF538 family protein [Medicago truncatula]	-	-	-	-	-	-	-
arahy.P1AGI1	3.71929	STH-2	PREDICTED: pathogenesis-related protein STH-2-like [Arachis duranensis]	-	-	-	-	-	-	-
arahy.P1VEPT	-6.38606	TAR1-A	PREDICTED: protein TAR1-like [Cicer arietinum]	-	-	-	-	-	-	-
arahy.P1Z8MH	2.76657	--	PREDICTED: probable receptor-like protein kinase At1g67000 [Arachis ipaensis]	-	-	-	-	-	-	-
arahy.P2THRP	1.7696	ERF112	PREDICTED: ethylene-responsive transcription factor ERF110-like [Arachis duranensis]	-	-	-	-	-	-	-
arahy.P617JY	4.80219	--	transmembrane protein [Arabidopsis thaliana]	-	-	-	-	-	-	-
arahy.P6QIT2	2.93643	RGA2	PREDICTED: disease resistance protein RGA2-like [Arachis duranensis]	-	-	-	-	-	-	-
arahy.P6VCNZ	2.06352	STP13	PREDICTED: sugar transport protein 13 [Arachis ipaensis]	-	-	-	-	GO:0016020//membrane;GO:0044425//membrane part;GO:0031224//intrinsic component of membrane	GO:0022892//substrate-specific transporter activity;GO:0051119//sugar transmembrane transporter activity;GO:0005215//transporter activity;GO:0022857//transmembrane transporter activity;GO:0015144//carbohydrate transmembrane transporter activity;GO:1901476//carbohydrate transporter activity;GO:0022891//substrate-specific transmembrane transporter activity	GO:0044699//single-organism process;GO:0008643//carbohydrate transport;GO:0044763//single-organism cellular process;GO:0051234//establishment of localization;GO:0006810//transport;GO:0071702//organic substance transport;GO:0051179//localization;GO:0009987//cellular process;GO:1902578//single-organism localization;GO:0044765//single-organism transport
arahy.P70YKE	-2.347	pvaA	PREDICTED: polyvinylalcohol dehydrogenase-like [Arachis duranensis]	-	-	-	-	-	-	-
arahy.P7LS6G	3.99678	COR2	PREDICTED: non-functional NADPH-dependent codeinone reductase 2 [Arachis ipaensis]	-	-	-	-	-	-	-
arahy.P83KK6	10.7013	At3g47570	LRR receptor-like serine/threonine-protein kinase EFR [Glycine soja]	-	-	-	-	GO:0044425//membrane part;GO:0031224//intrinsic component of membrane;GO:0016020//membrane	GO:0005488//binding;GO:0097367//carbohydrate derivative binding;GO:0001883//purine nucleoside binding;GO:0032549//ribonucleoside binding;GO:0016301//kinase activity;GO:0032550//purine ribonucleoside binding;GO:0001882//nucleoside binding;GO:0016740//transferase activity;GO:0016772//transferase activity, transferring phosphorus-containing groups;GO:0004672//protein kinase activity;GO:0003824//cata…	GO:0009987//cellular process;GO:0006796//phosphate-containing compound metabolic process;GO:0006793//phosphorus metabolic process;GO:0044237//cellular metabolic process;GO:0043412//macromolecule modification;GO:0043170//macromolecule metabolic process;GO:0044267//cellular protein metabolic process;GO:0044260//cellular macromolecule metabolic process;GO:0006464//cellular protein modification proce…
arahy.P8IVA0	-1.88488	--	PREDICTED: glucan endo-1,3-beta-glucosidase, basic isoform-like [Arachis ipaensis]	-	-	-	-	GO:0043226//organelle;GO:0044437//vacuolar part;GO:0044446//intracellular organelle part;GO:0005737//cytoplasm;GO:0044444//cytoplasmic part;GO:0043227//membrane-bounded organelle;GO:0005773//vacuole;GO:0044464//cell part;GO:0043231//intracellular membrane-bounded organelle;GO:0044424//intracellular part;GO:0071944//cell periphery;GO:0030312//external encapsulating structure;GO:0044422//organelle …	GO:0003824//catalytic activity;GO:0016798//hydrolase activity, acting on glycosyl bonds;GO:0016787//hydrolase activity	GO:0044238//primary metabolic process;GO:0051704//multi-organism process;GO:0009607//response to biotic stimulus;GO:0050896//response to stimulus;GO:0006970//response to osmotic stress;GO:0008152//metabolic process;GO:0051707//response to other organism;GO:0043207//response to external biotic stimulus;GO:0009620//response to fungus;GO:0009628//response to abiotic stimulus;GO:0006952//defense resp…
arahy.PAL3F5	10.3554	--	PREDICTED: pathogenesis-related protein 2-like [Arachis ipaensis]	-	-	-	-	-	-	-
arahy.PB961X	5.13955	CHX28	PREDICTED: cation/H(+) antiporter 28 [Arachis ipaensis]	-	-	-	-	-	-	-
arahy.PBHE03	3.52901	CPK20	PREDICTED: calcium-dependent protein kinase 20-like [Arachis duranensis]	Organismal Systems	Environmental adaptation	ko04626//Plant-pathogen interaction	K13412	-	-	-
arahy.PE0MVX	2.04007	UFC	PREDICTED: protein UPSTREAM OF FLC isoform X1 [Arachis ipaensis]	-	-	-	-	-	-	-
arahy.PEJ957	1.69607	NPF8.1	PREDICTED: protein NRT1/ PTR FAMILY 8.1-like [Arachis duranensis]	-	-	-	-	-	-	-
arahy.PIX3LG	3.93199	--	late embryogenesis abundant protein group 3 protein [Arachis hypogaea]	-	-	-	-	-	-	-
arahy.PJM8NX	4.04678	ACO3	PREDICTED: 1-aminocyclopropane-1-carboxylate oxidase 1-like [Arachis ipaensis]	-	-	-	-	-	-	-
arahy.PN2V7H	-2.07178	AOP1.2	PREDICTED: 2-oxoglutarate-dependent dioxygenase AOP3-like [Arachis duranensis]	-	-	-	-	-	-	-
arahy.PN4HQA	2.8437	At1g48120	PREDICTED: serine/threonine-protein phosphatase 7 long form homolog [Arachis ipaensis]	-	-	-	-	-	-	-
arahy.PNDG01	4.55744	TPS11	PREDICTED: probable terpene synthase 11 isoform X1 [Arachis duranensis]	Metabolism	Metabolism of terpenoids and polyketides;Global and Overview	ko01110//Biosynthesis of secondary metabolites;ko01130//Biosynthesis of antibiotics;ko00902//Monoterpenoid biosynthesis	K15086	-	GO:0016835//carbon-oxygen lyase activity;GO:0003824//catalytic activity;GO:0016829//lyase activity;GO:0016838//carbon-oxygen lyase activity, acting on phosphates;GO:0043167//ion binding;GO:0005488//binding;GO:0043169//cation binding	-
arahy.PWAA2D	1.99392	--	-	-	-	-	-	-	-	-
arahy.PWS1BC	2.21896	CRK25	PREDICTED: cysteine-rich receptor-like protein kinase 25 isoform X2 [Arachis duranensis]	-	-	-	-	-	-	-
arahy.Q08VSL	3.40984	--	DUF946 family protein [Medicago truncatula]	-	-	-	-	-	-	-
arahy.Q32PIX	1.91599	AIP1	PREDICTED: protein phosphatase 2C 37-like [Arachis ipaensis]	Environmental Information Processing	Signal transduction	ko04075//Plant hormone signal transduction	K14497	-	-	-
arahy.Q6K6XI	4.59898	--	PREDICTED: uncharacterized protein LOC107486840 [Arachis duranensis]	-	-	-	-	-	-	-
arahy.Q6N5X0	2.52396	RBK2	PREDICTED: probable receptor-like serine/threonine-protein kinase At5g57670 [Arachis duranensis]	-	-	-	-	-	-	-
arahy.Q7SBED	-2.29572	HHT1	PREDICTED: omega-hydroxypalmitate O-feruloyl transferase [Arachis duranensis]	Metabolism	Global and Overview;Biosynthesis of other secondary metabolites	ko01100//Metabolic pathways;ko01110//Biosynthesis of secondary metabolites;ko00940//Phenylpropanoid biosynthesis;ko00941//Flavonoid biosynthesis;ko00945//Stilbenoid, diarylheptanoid and gingerol biosynthesis	K13065	-	GO:0003824//catalytic activity;GO:0016740//transferase activity;GO:0016746//transferase activity, transferring acyl groups	-
arahy.Q892TN	4.08139	Glyma18g48580	PREDICTED: subtilisin-like protease Glyma18g48580 [Arachis duranensis]	-	-	-	-	-	-	-
arahy.Q8Q4RG	1.95416	Y-2	BnaA03g27240D [Brassica napus]	-	-	-	-	-	-	-
arahy.Q9C0YM	1.74565	APK1A	PREDICTED: protein kinase APK1A, chloroplastic-like [Arachis ipaensis]	-	-	-	-	-	-	-
arahy.QAC8GG	3.49773	--	PREDICTED: late embryogenesis abundant protein D-29-like [Arachis ipaensis]	-	-	-	-	-	-	-
arahy.QG71SU	2.43691	SPAC644.07	PREDICTED: protein HYPER-SENSITIVITY-RELATED 4-like [Arachis ipaensis]	-	-	-	-	GO:0005623//cell;GO:0043231//intracellular membrane-bounded organelle;GO:0044464//cell part;GO:0043227//membrane-bounded organelle;GO:0043226//organelle;GO:0043229//intracellular organelle;GO:0005622//intracellular;GO:0044424//intracellular part	GO:0097367//carbohydrate derivative binding;GO:0016787//hydrolase activity;GO:0032550//purine ribonucleoside binding;GO:0003824//catalytic activity;GO:0016817//hydrolase activity, acting on acid anhydrides;GO:0032549//ribonucleoside binding;GO:0016818//hydrolase activity, acting on acid anhydrides, in phosphorus-containing anhydrides;GO:0036094//small molecule binding;GO:0097159//organic cyclic c…	-
arahy.QGX5EX	1.78841	CRTISO	PREDICTED: prolycopene isomerase, chloroplastic-like [Arachis duranensis]	-	-	-	-	-	-	-
arahy.QH9D47	2.98489	SCPL50	PREDICTED: serine carboxypeptidase-like 50 [Arachis ipaensis]	-	-	-	-	-	-	-
arahy.QHG6EX	-2.82454	At4g08290	PREDICTED: WAT1-related protein At4g08290-like [Arachis ipaensis]	-	-	-	-	-	-	-
arahy.QIZ0QD	-10.9464	CYP93A2	PREDICTED: cytochrome P450 93A2-like [Arachis ipaensis]	-	-	-	-	-	GO:0016491//oxidoreductase activity;GO:1901363//heterocyclic compound binding;GO:0043169//cation binding;GO:0046914//transition metal ion binding;GO:0003824//catalytic activity;GO:0097159//organic cyclic compound binding;GO:0046906//tetrapyrrole binding;GO:0005488//binding;GO:0043167//ion binding;GO:0046872//metal ion binding	GO:0008152//metabolic process;GO:0044699//single-organism process;GO:0044710//single-organism metabolic process
arahy.QPLM33	-1.86228	WAT1	PREDICTED: protein WALLS ARE THIN 1-like [Arachis ipaensis]	-	-	-	-	-	-	-
arahy.QU2PQ7	1.66791	atad1a	PREDICTED: spastin-like [Glycine max]	-	-	-	-	-	-	-
arahy.QVKQ5Y	3.00126	--	PREDICTED: stilbene synthase 1 [Arachis duranensis]	Metabolism;Organismal Systems	Biosynthesis of other secondary metabolites;Environmental adaptation;Global and Overview	ko01100//Metabolic pathways;ko01110//Biosynthesis of secondary metabolites;ko04712//Circadian rhythm - plant;ko00941//Flavonoid biosynthesis	K00660	GO:0005623//cell;GO:0044424//intracellular part;GO:0044464//cell part;GO:0005622//intracellular	GO:0016746//transferase activity, transferring acyl groups;GO:0016740//transferase activity;GO:0016747//transferase activity, transferring acyl groups other than amino-acyl groups;GO:0003824//catalytic activity	GO:0050896//response to stimulus;GO:0008152//metabolic process
arahy.QW0P4Q	2.03703	UFC	PREDICTED: protein UPSTREAM OF FLC isoform X1 [Arachis duranensis]	-	-	-	-	-	-	-
arahy.QZ4ZPY	9.83763	BHLH36	PREDICTED: transcription factor bHLH36-like [Glycine max]	-	-	-	-	-	-	-
arahy.QZI7QE	4.87564	ZIP7	PREDICTED: fe(2+) transport protein 1-like [Arachis ipaensis]	-	-	-	-	GO:0016020//membrane	-	GO:0044699//single-organism process;GO:0009987//cellular process;GO:0044763//single-organism cellular process;GO:0006811//ion transport;GO:1902578//single-organism localization;GO:0006812//cation transport;GO:0030001//metal ion transport;GO:0006810//transport;GO:0051234//establishment of localization;GO:0051179//localization;GO:0044765//single-organism transport
arahy.QZZL54	4.18064	NAC072	PREDICTED: NAC domain-containing protein 72-like isoform X1 [Arachis duranensis]	-	-	-	-	-	-	GO:0009058//biosynthetic process;GO:0090304//nucleic acid metabolic process;GO:0043170//macromolecule metabolic process;GO:0097659//nucleic acid-templated transcription;GO:0019438//aromatic compound biosynthetic process;GO:1901362//organic cyclic compound biosynthetic process;GO:0009059//macromolecule biosynthetic process;GO:0034645//cellular macromolecule biosynthetic process;GO:0010467//gene ex…
arahy.R1Z4C8	3.94637	--	PREDICTED: stilbene synthase 3-like [Arachis ipaensis]	Organismal Systems;Metabolism	Biosynthesis of other secondary metabolites;Global and Overview;Environmental adaptation	ko01100//Metabolic pathways;ko01110//Biosynthesis of secondary metabolites;ko04712//Circadian rhythm - plant;ko00941//Flavonoid biosynthesis	K00660	-	-	-
arahy.R25D28	-6.32343	TAR1-A	PREDICTED: protein transport protein sec31-like [Arachis ipaensis]	-	-	-	-	-	-	-
arahy.R2NIC6	8.93664	WAKL22	PREDICTED: LOW QUALITY PROTEIN: wall-associated receptor kinase-like 1 [Arachis duranensis]	-	-	-	-	-	-	-
arahy.R3N6QG	3.27212	At5g41590	PREDICTED: protein LURP-one-related 8-like [Arachis duranensis]	-	-	-	-	-	-	-
arahy.R3NPUN	3.97147	--	PREDICTED: inactive tetrahydrocannabinolic acid synthase-like [Arachis ipaensis]	-	-	-	-	-	GO:0016616//oxidoreductase activity, acting on the CH-OH group of donors, NAD or NADP as acceptor;GO:1901363//heterocyclic compound binding;GO:0005488//binding;GO:0000166//nucleotide binding;GO:0016491//oxidoreductase activity;GO:0097159//organic cyclic compound binding;GO:0036094//small molecule binding;GO:1901265//nucleoside phosphate binding;GO:0003824//catalytic activity;GO:0016614//oxidoredu…	GO:0044710//single-organism metabolic process;GO:0008152//metabolic process;GO:0044699//single-organism process
arahy.R5ZN5G	-1.861	AMP1	PREDICTED: probable glutamate carboxypeptidase 2 isoform X1 [Arachis duranensis]	-	-	-	-	-	-	-
arahy.R6QF0L	3.43751	Cht1	class II chitinase [Arachis hypogaea]	-	-	-	-	GO:0030312//external encapsulating structure;GO:0071944//cell periphery;GO:0005623//cell;GO:0044464//cell part	GO:0003824//catalytic activity;GO:0016787//hydrolase activity	GO:1901575//organic substance catabolic process;GO:0006026//aminoglycan catabolic process;GO:0044036//cell wall macromolecule metabolic process;GO:0071554//cell wall organization or biogenesis;GO:0008152//metabolic process;GO:0071704//organic substance metabolic process;GO:1901136//carbohydrate derivative catabolic process;GO:0006807//nitrogen compound metabolic process;GO:0050896//response to st…
arahy.R7UPJF	2.12663	At1g53430	PREDICTED: probable LRR receptor-like serine/threonine-protein kinase At1g53430 [Arachis ipaensis]	-	-	-	-	-	GO:0097159//organic cyclic compound binding;GO:0032550//purine ribonucleoside binding;GO:0016772//transferase activity, transferring phosphorus-containing groups;GO:1901363//heterocyclic compound binding;GO:0016773//phosphotransferase activity, alcohol group as acceptor;GO:0001883//purine nucleoside binding;GO:0001882//nucleoside binding;GO:0032549//ribonucleoside binding;GO:0016301//kinase activ…	GO:0008152//metabolic process;GO:0009987//cellular process;GO:0006793//phosphorus metabolic process;GO:0006796//phosphate-containing compound metabolic process;GO:0044260//cellular macromolecule metabolic process;GO:0044237//cellular metabolic process;GO:0043412//macromolecule modification;GO:0071704//organic substance metabolic process;GO:0043170//macromolecule metabolic process;GO:0006464//cell…
arahy.R869CP	-1.9117	BXL1	PREDICTED: beta-D-xylosidase 1-like [Arachis ipaensis]	-	-	-	-	GO:0005618//cell wall;GO:0030312//external encapsulating structure;GO:0005623//cell;GO:0005576//extracellular region;GO:0071944//cell periphery;GO:0044464//cell part	GO:0003824//catalytic activity	GO:0032502//developmental process;GO:0008152//metabolic process;GO:0000003//reproduction;GO:0003006//developmental process involved in reproduction;GO:0022414//reproductive process;GO:0044238//primary metabolic process
arahy.RC5QY0	3.22356	ONAC010	PREDICTED: NAC domain-containing protein 104-like [Arachis ipaensis]	-	-	-	-	-	-	GO:0034641//cellular nitrogen compound metabolic process;GO:0016070//RNA metabolic process;GO:0009987//cellular process;GO:0044260//cellular macromolecule metabolic process;GO:0019438//aromatic compound biosynthetic process;GO:0009058//biosynthetic process;GO:0044271//cellular nitrogen compound biosynthetic process;GO:0034645//cellular macromolecule biosynthetic process;GO:0090304//nucleic acid m…
arahy.RD60QW	-2.56968	RCH1	PREDICTED: LRR receptor-like serine/threonine-protein kinase RCH1 [Arachis duranensis]	-	-	-	-	GO:0016020//membrane;GO:0044425//membrane part;GO:0031224//intrinsic component of membrane	GO:0036094//small molecule binding;GO:0097367//carbohydrate derivative binding;GO:0032549//ribonucleoside binding;GO:0004672//protein kinase activity;GO:1901363//heterocyclic compound binding;GO:0005488//binding;GO:0097159//organic cyclic compound binding;GO:0001882//nucleoside binding;GO:0032550//purine ribonucleoside binding;GO:0001883//purine nucleoside binding;GO:0003824//catalytic activity;G…	GO:0019538//protein metabolic process;GO:0008152//metabolic process;GO:0071704//organic substance metabolic process;GO:0006793//phosphorus metabolic process;GO:0044238//primary metabolic process;GO:0044267//cellular protein metabolic process;GO:0043170//macromolecule metabolic process;GO:0036211//protein modification process;GO:0006796//phosphate-containing compound metabolic process;GO:0044237//…
arahy.RD8W4Y	1.99575	--	Bromodomain-containing 8 [Gossypium arboreum]	-	-	-	-	-	-	-
arahy.RE82SP	3.51261	At4g27290	PREDICTED: G-type lectin S-receptor-like serine/threonine-protein kinase At4g27290 [Arachis ipaensis]	-	-	-	-	-	-	-
arahy.RF1PXC	2.34243	SRG1	PREDICTED: protein SRG1-like [Arachis ipaensis]	-	-	-	-	-	-	-
arahy.RF7AVT	2.52481	ATHB-7	PREDICTED: homeobox-leucine zipper protein ATHB-12-like [Arachis duranensis]	-	-	-	-	GO:0044464//cell part;GO:0005622//intracellular;GO:0043227//membrane-bounded organelle;GO:0043231//intracellular membrane-bounded organelle;GO:0043226//organelle;GO:0005623//cell;GO:0043229//intracellular organelle;GO:0044424//intracellular part	GO:0001071//nucleic acid binding transcription factor activity	GO:0044767//single-organism developmental process;GO:0008152//metabolic process;GO:0007165//signal transduction;GO:0018130//heterocycle biosynthetic process;GO:0097659//nucleic acid-templated transcription;GO:0034654//nucleobase-containing compound biosynthetic process;GO:0006139//nucleobase-containing compound metabolic process;GO:0044763//single-organism cellular process;GO:0071704//organic sub…
arahy.RF9CFS	3.76915	--	DUF1218 domain-containing protein [Cephalotus follicularis]	-	-	-	-	-	-	-
arahy.RK7RJ4	4.11352	SDC1	PREDICTED: serine decarboxylase 1-like [Arachis ipaensis]	Metabolism	Global and Overview;Amino acid metabolism	ko01100//Metabolic pathways;ko01110//Biosynthesis of secondary metabolites;ko00340//Histidine metabolism	K01590	-	-	-
arahy.RMD5ZC	2.03934	GDPDL2	PREDICTED: protein NSP-INTERACTING KINASE 3-like isoform X2 [Arachis ipaensis]	-	-	-	-	-	GO:0016740//transferase activity;GO:0016772//transferase activity, transferring phosphorus-containing groups;GO:0003824//catalytic activity	-
arahy.RRC0V1	-2.30245	CYCU2-1	PREDICTED: cyclin-U2-1-like [Arachis ipaensis]	-	-	-	-	-	-	-
arahy.RRZ6LI	2.22248	Os07g0190000	PREDICTED: LOW QUALITY PROTEIN: probable 1-deoxy-D-xylulose-5-phosphate synthase 2, chloroplastic [Arachis duranensis]	Metabolism	Metabolism of terpenoids and polyketides;Metabolism of cofactors and vitamins;Global and Overview	ko01100//Metabolic pathways;ko01110//Biosynthesis of secondary metabolites;ko01130//Biosynthesis of antibiotics;ko00900//Terpenoid backbone biosynthesis;ko00730//Thiamine metabolism	K01662	-	-	-
arahy.RTT5QY	2.98116	PUB24	PREDICTED: E3 ubiquitin-protein ligase PUB23-like [Arachis ipaensis]	-	-	-	-	-	-	-
arahy.S20Q1U	2.14821	LHT1	PREDICTED: lysine histidine transporter 1-like [Arachis duranensis]	-	-	-	-	-	-	-
arahy.S2Q0RR	2.63162	ACS1	PREDICTED: 1-aminocyclopropane-1-carboxylate synthase 1-like, partial [Arachis duranensis]	Metabolism	Amino acid metabolism;Global and Overview	ko01100//Metabolic pathways;ko01110//Biosynthesis of secondary metabolites;ko00270//Cysteine and methionine metabolism	K01762	-	GO:0043167//ion binding;GO:0005488//binding;GO:0043168//anion binding	GO:0008152//metabolic process
arahy.S3QWAM	1.97514	At1g76070	syringolide-induced protein 14-1-1, partial [Arachis hypogaea]	-	-	-	-	-	-	-
arahy.S4FHWV	3.70561	--	PREDICTED: stilbene synthase 1-like isoform X1 [Arachis ipaensis]	Organismal Systems;Metabolism	Global and Overview;Environmental adaptation;Biosynthesis of other secondary metabolites	ko01100//Metabolic pathways;ko01110//Biosynthesis of secondary metabolites;ko04712//Circadian rhythm - plant;ko00941//Flavonoid biosynthesis	K00660	-	-	-
arahy.S5G6Y7	2.43827	AT5	PREDICTED: probable long-chain-alcohol O-fatty-acyltransferase 5 [Arachis ipaensis]	-	-	-	-	-	-	-
arahy.S5NMZW	2.16238	NPF1.2	PREDICTED: protein NRT1/ PTR FAMILY 1.2-like [Arachis ipaensis]	-	-	-	-	-	-	-
arahy.S633I3	-3.00899	SDR1	PREDICTED: (+)-neomenthol dehydrogenase-like [Arachis ipaensis]	Metabolism	Metabolism of terpenoids and polyketides;Global and Overview	ko01110//Biosynthesis of secondary metabolites;ko00902//Monoterpenoid biosynthesis	K15095	-	-	-
arahy.S6C4RP	1.72019	ANT	PREDICTED: ADP,ATP carrier protein 1, mitochondrial-like [Arachis ipaensis]	-	-	-	-	-	-	-
arahy.S89UIY	1.71217	At1g67000	PREDICTED: rust resistance kinase Lr10-like [Arachis ipaensis]	-	-	-	-	-	-	-
arahy.SLIY4S	-2.37613	PME53	PREDICTED: probable pectinesterase 53 [Arachis ipaensis]	Metabolism	Global and Overview;Carbohydrate metabolism	ko01100//Metabolic pathways;ko00500//Starch and sucrose metabolism;ko00040//Pentose and glucuronate interconversions	K01051	-	GO:0016788//hydrolase activity, acting on ester bonds;GO:0003824//catalytic activity;GO:0016787//hydrolase activity;GO:0052689//carboxylic ester hydrolase activity	GO:0071554//cell wall organization or biogenesis;GO:0016043//cellular component organization;GO:0045229//external encapsulating structure organization;GO:0071840//cellular component organization or biogenesis;GO:0009987//cellular process;GO:0071555//cell wall organization
arahy.SM1KCJ	4.1819	TAO1	PREDICTED: TMV resistance protein N-like [Lupinus angustifolius]	-	-	-	-	-	-	-
arahy.SM45K0	2.76868	ME1	PREDICTED: NADP-dependent malic enzyme [Arachis duranensis]	Metabolism	Energy metabolism;Carbohydrate metabolism;Global and Overview	ko01100//Metabolic pathways;ko01120//Microbial metabolism in diverse environments;ko01200//Carbon metabolism;ko00620//Pyruvate metabolism;ko00710//Carbon fixation in photosynthetic organisms	K00029	-	-	-
arahy.SMRD1P	2.85383	CYP82C4	PREDICTED: cytochrome P450 CYP82D47-like [Arachis ipaensis]	-	-	-	-	-	-	-
arahy.SND7WH	2.34614	--	PREDICTED: cytochrome P450 CYP736A12-like [Arachis duranensis]	-	-	-	-	-	-	-
arahy.SP6TSB	3.42518	PLP2	PREDICTED: patatin-like protein 2 isoform X1 [Arachis ipaensis]	-	-	-	-	-	-	-
arahy.SPKK1S	2.03529	At1g53430	PREDICTED: probable LRR receptor-like serine/threonine-protein kinase At1g53430 [Arachis ipaensis]	-	-	-	-	-	GO:0001883//purine nucleoside binding;GO:0032549//ribonucleoside binding;GO:0016740//transferase activity;GO:0032550//purine ribonucleoside binding;GO:0097367//carbohydrate derivative binding;GO:0097159//organic cyclic compound binding;GO:0036094//small molecule binding;GO:0016773//phosphotransferase activity, alcohol group as acceptor;GO:0004672//protein kinase activity;GO:0016772//transferase a…	GO:0009987//cellular process;GO:0044260//cellular macromolecule metabolic process;GO:0008152//metabolic process;GO:0044238//primary metabolic process;GO:0043412//macromolecule modification;GO:0019538//protein metabolic process;GO:0044237//cellular metabolic process;GO:0036211//protein modification process;GO:0006464//cellular protein modification process;GO:0044267//cellular protein metabolic pro…
arahy.SQA1HV	-3.50064	At1g48100	PREDICTED: polygalacturonase At1g48100-like [Arachis ipaensis]	-	-	-	-	-	GO:0003824//catalytic activity;GO:0016787//hydrolase activity	GO:0008152//metabolic process;GO:0044238//primary metabolic process
arahy.SS5FAH	3.66588	--	-	-	-	-	-	-	-	-
arahy.SURN03	3.36343	PCFS4	PREDICTED: polyadenylation and cleavage factor homolog 4-like [Arachis ipaensis]	Genetic Information Processing	Translation	ko03015//mRNA surveillance pathway	K14400	-	-	-
arahy.SZ7SGM	3.11259	--	von willebrand factor A domain protein [Arabidopsis thaliana]	-	-	-	-	-	-	-
arahy.SZD3Q1	2.5918	BGLU24	PREDICTED: beta-glucosidase 13-like isoform X1 [Arachis duranensis]	Metabolism	Biosynthesis of other secondary metabolites;Metabolism of other amino acids;Carbohydrate metabolism;Global and Overview	ko01100//Metabolic pathways;ko01110//Biosynthesis of secondary metabolites;ko00500//Starch and sucrose metabolism;ko00940//Phenylpropanoid biosynthesis;ko00460//Cyanoamino acid metabolism	K01188	-	-	-
arahy.SZWP5S	2.10409	GI	PREDICTED: protein GIGANTEA-like isoform X1 [Arachis ipaensis]	Organismal Systems	Environmental adaptation	ko04712//Circadian rhythm - plant	K12124	-	-	GO:0044260//cellular macromolecule metabolic process;GO:0061458//reproductive system development;GO:0046483//heterocycle metabolic process;GO:0050789//regulation of biological process;GO:0048574//long-day photoperiodism, flowering;GO:0010228//vegetative to reproductive phase transition of meristem;GO:0044271//cellular nitrogen compound biosynthetic process;GO:0051239//regulation of multicellular …
arahy.T07MCP	3.59238	CKX5	PREDICTED: cytokinin dehydrogenase 5 [Arachis duranensis]	Metabolism	Metabolism of terpenoids and polyketides	ko00908//Zeatin biosynthesis	K00279	-	-	-
arahy.T12MMD	2.81574	ENT3	PREDICTED: equilibrative nucleotide transporter 3-like [Arachis ipaensis]	-	-	-	-	GO:0016020//membrane;GO:0031224//intrinsic component of membrane;GO:0044425//membrane part	-	GO:0071705//nitrogen compound transport;GO:1902578//single-organism localization;GO:0044765//single-organism transport;GO:0015858//nucleoside transport;GO:1901264//carbohydrate derivative transport;GO:0044699//single-organism process;GO:0006810//transport;GO:0051179//localization;GO:0015931//nucleobase-containing compound transport;GO:0071702//organic substance transport;GO:0051234//establishment…
arahy.T2Z52M	4.54754	CYP84A1	PREDICTED: cytochrome P450 84A1-like [Arachis ipaensis]	Metabolism	Global and Overview;Biosynthesis of other secondary metabolites	ko01100//Metabolic pathways;ko01110//Biosynthesis of secondary metabolites;ko00940//Phenylpropanoid biosynthesis	K09755	GO:0005622//intracellular;GO:0043226//organelle;GO:0044424//intracellular part;GO:0005623//cell;GO:0043227//membrane-bounded organelle;GO:0043231//intracellular membrane-bounded organelle;GO:0044464//cell part;GO:0043229//intracellular organelle	GO:1901363//heterocyclic compound binding;GO:0097159//organic cyclic compound binding;GO:0043167//ion binding;GO:0046906//tetrapyrrole binding;GO:0003824//catalytic activity;GO:0016491//oxidoreductase activity;GO:0046914//transition metal ion binding;GO:0046872//metal ion binding;GO:0043169//cation binding;GO:0005488//binding	GO:0019748//secondary metabolic process;GO:0044249//cellular biosynthetic process;GO:1901576//organic substance biosynthetic process;GO:0009699//phenylpropanoid biosynthetic process;GO:0071704//organic substance metabolic process;GO:0009411//response to UV;GO:0019438//aromatic compound biosynthetic process;GO:0044699//single-organism process;GO:0006725//cellular aromatic compound metabolic proces…
arahy.T3CX2H	-2.66141	NSP2	PREDICTED: nodulation-signaling pathway 2 protein-like [Arachis duranensis]	-	-	-	-	-	-	-
arahy.T45QSM	2.40448	D7OMT	PREDICTED: isoflavone 7-O-methyltransferase-like [Arachis duranensis]	Metabolism	Biosynthesis of other secondary metabolites	ko00943//Isoflavonoid biosynthesis	K13262	-	-	-
arahy.T4QIAH	-1.90314	BXL1	PREDICTED: beta-D-xylosidase 1 [Arachis duranensis]	-	-	-	-	GO:0005623//cell;GO:0005576//extracellular region;GO:0030312//external encapsulating structure;GO:0071944//cell periphery;GO:0044464//cell part;GO:0005618//cell wall	GO:0003824//catalytic activity	GO:0032502//developmental process;GO:0044238//primary metabolic process;GO:0003006//developmental process involved in reproduction;GO:0008152//metabolic process;GO:0000003//reproduction;GO:0022414//reproductive process
arahy.T6IGGG	8.29921	--	PREDICTED: uncharacterized protein LOC107461641 [Arachis duranensis]	-	-	-	-	-	-	-
arahy.T7DX97	3.65864	GOLS2	PREDICTED: galactinol synthase 2-like [Arachis ipaensis]	Metabolism	Carbohydrate metabolism	ko00052//Galactose metabolism	K18819	-	GO:0016740//transferase activity;GO:0003824//catalytic activity	-
arahy.T7S33K	-2.31667	mhkB	Myosin heavy chain kinase B [Cajanus cajan]	-	-	-	-	-	-	-
arahy.T8X57X	2.99331	--	DUF4228 domain-containing protein [Cephalotus follicularis]	-	-	-	-	-	-	-
arahy.T9WCKL	8.60733	RAP2-11	PREDICTED: ethylene-responsive transcription factor RAP2-11-like [Arachis duranensis]	-	-	-	-	-	-	-
arahy.TB2MDL	3.67017	--	PREDICTED: basic 7S globulin 2-like, partial [Arachis ipaensis]	-	-	-	-	-	-	-
arahy.TC8Y09	2.56428	CHI4	PREDICTED: endochitinase EP3 [Arachis duranensis]	Metabolism	Carbohydrate metabolism;Global and Overview	ko01100//Metabolic pathways;ko00520//Amino sugar and nucleotide sugar metabolism	K01183	-	-	-
arahy.TF0YG1	3.02163	--	PREDICTED: stilbene synthase 3-like [Arachis ipaensis]	Organismal Systems;Metabolism	Global and Overview;Environmental adaptation;Biosynthesis of other secondary metabolites	ko01100//Metabolic pathways;ko01110//Biosynthesis of secondary metabolites;ko04712//Circadian rhythm - plant;ko00941//Flavonoid biosynthesis	K00660	-	-	-
arahy.TJHX2R	4	PFK5	PREDICTED: ATP-dependent 6-phosphofructokinase 5, chloroplastic [Arachis duranensis]	Genetic Information Processing;Metabolism	Carbohydrate metabolism;Global and Overview;Folding, sorting and degradation	ko01100//Metabolic pathways;ko01110//Biosynthesis of secondary metabolites;ko01130//Biosynthesis of antibiotics;ko01120//Microbial metabolism in diverse environments;ko01200//Carbon metabolism;ko01230//Biosynthesis of amino acids;ko00010//Glycolysis / Gluconeogenesis;ko03018//RNA degradation;ko00051//Fructose and mannose metabolism;ko00052//Galactose metabolism;ko00030//Pentose phosphate pathway	K00850	-	-	-
arahy.TP1YNP	3.84706	--	MD-2-related lipid recognition domain-containing family protein [Populus trichocarpa]	-	-	-	-	-	-	-
arahy.TP2EYM	2.97452	BFRUCT1	PREDICTED: beta-fructofuranosidase, cell wall isozyme-like [Arachis duranensis]	Metabolism	Carbohydrate metabolism;Global and Overview	ko01100//Metabolic pathways;ko00500//Starch and sucrose metabolism;ko00052//Galactose metabolism	K01193	-	GO:0016787//hydrolase activity;GO:0003824//catalytic activity	GO:0008152//metabolic process;GO:0044238//primary metabolic process
arahy.TP3X9S	1.937	--	Contains similarity to Chlamydia outer membrane protein, related [Medicago truncatula]	-	-	-	-	-	-	-
arahy.TPQ86D	2.67564	TIFY3B	PREDICTED: protein TIFY 3B-like [Arachis duranensis]	Environmental Information Processing	Signal transduction	ko04075//Plant hormone signal transduction	K13464	-	-	-
arahy.TPZJ2C	2.8537	MPT2	PREDICTED: mitochondrial phosphate carrier protein 2, mitochondrial-like [Arachis duranensis]	-	-	-	-	-	-	-
arahy.TTKZ9K	2.49665	RLP12	PREDICTED: receptor-like protein 12 [Arachis ipaensis]	-	-	-	-	-	-	-
arahy.TV4W2E	2.34331	--	PREDICTED: IQ domain-containing protein IQM1-like [Arachis duranensis]	-	-	-	-	-	-	-
arahy.TX3Z3S	-2.86743	SULTR3;1	PREDICTED: sulfate transporter 3.1-like [Arachis duranensis]	-	-	-	-	GO:0043226//organelle;GO:0043229//intracellular organelle;GO:0016020//membrane;GO:0044425//membrane part;GO:0044444//cytoplasmic part;GO:0031224//intrinsic component of membrane;GO:0005623//cell;GO:0005737//cytoplasm;GO:0043231//intracellular membrane-bounded organelle;GO:0009536//plastid;GO:0043227//membrane-bounded organelle;GO:0044424//intracellular part;GO:0005622//intracellular;GO:0044464//c…	GO:0015103//inorganic anion transmembrane transporter activity;GO:0005215//transporter activity;GO:0022892//substrate-specific transporter activity;GO:0022857//transmembrane transporter activity;GO:0015075//ion transmembrane transporter activity;GO:0008509//anion transmembrane transporter activity;GO:0022891//substrate-specific transmembrane transporter activity	GO:0051234//establishment of localization;GO:0044699//single-organism process;GO:0015698//inorganic anion transport;GO:0051179//localization;GO:0006811//ion transport;GO:0044763//single-organism cellular process;GO:0006810//transport;GO:1902578//single-organism localization;GO:0009987//cellular process;GO:0044765//single-organism transport;GO:0006820//anion transport;GO:0072348//sulfur compound t…
arahy.TXX6G9	5.87036	PAB7	PREDICTED: polyadenylate-binding protein 7 [Arachis duranensis]	Genetic Information Processing	Folding, sorting and degradation;Translation	ko03013//RNA transport;ko03018//RNA degradation;ko03015//mRNA surveillance pathway	K13126	-	GO:0097159//organic cyclic compound binding;GO:1901363//heterocyclic compound binding;GO:0005488//binding;GO:0003676//nucleic acid binding	-
arahy.TYST3V	-2.75566	PER16	PREDICTED: peroxidase 16-like [Arachis duranensis]	Metabolism	Biosynthesis of other secondary metabolites;Global and Overview	ko01100//Metabolic pathways;ko01110//Biosynthesis of secondary metabolites;ko00940//Phenylpropanoid biosynthesis	K00430	-	-	-
arahy.TZ37EQ	3.95454	--	PREDICTED: stilbene synthase 3-like [Arachis duranensis]	Metabolism;Organismal Systems	Biosynthesis of other secondary metabolites;Environmental adaptation;Global and Overview	ko01100//Metabolic pathways;ko01110//Biosynthesis of secondary metabolites;ko04712//Circadian rhythm - plant;ko00941//Flavonoid biosynthesis	K00660	-	-	-
arahy.U36RLJ	-2.27895	STR18	PREDICTED: thiosulfate sulfurtransferase 18-like [Arachis duranensis]	-	-	-	-	GO:0005622//intracellular;GO:0044464//cell part;GO:0005623//cell;GO:0044424//intracellular part	GO:0003824//catalytic activity	-
arahy.U3N7IC	9.44087	MKK10	PREDICTED: mitogen-activated protein kinase kinase 10 [Arachis duranensis]	-	-	-	-	-	-	-
arahy.U3WWWH	-2.52416	At1g17710	PREDICTED: inorganic pyrophosphatase 2-like [Arachis duranensis]	Metabolism	Metabolism of cofactors and vitamins;Global and Overview	ko01100//Metabolic pathways;ko00750//Vitamin B6 metabolism	K13248	-	-	-
arahy.U4C2R0	10.4409	BSCL2	PREDICTED: seipin-1 isoform X2 [Arachis duranensis]	-	-	-	-	-	-	-
arahy.U64HGN	-4.98793	ALMT10	PREDICTED: aluminum-activated malate transporter 10-like [Arachis ipaensis]	-	-	-	-	-	-	-
arahy.U6WJF3	2.83251	--	resveratrol synthase [Arachis hypogaea]	Metabolism;Organismal Systems	Global and Overview;Environmental adaptation;Biosynthesis of other secondary metabolites	ko01100//Metabolic pathways;ko01110//Biosynthesis of secondary metabolites;ko04712//Circadian rhythm - plant;ko00941//Flavonoid biosynthesis	K00660	-	-	-
arahy.U768BP	-3.33202	GAOA	PREDICTED: WSC domain-containing protein ARB_07867-like [Arachis duranensis]	-	-	-	-	-	-	-
arahy.U7JB58	-3.05795	--	DUF506 family protein [Medicago truncatula]	-	-	-	-	-	-	-
arahy.U80EG8	9.49185	PME29	PREDICTED: probable pectinesterase 29 [Arachis duranensis]	Metabolism	Carbohydrate metabolism;Global and Overview	ko01100//Metabolic pathways;ko00500//Starch and sucrose metabolism;ko00040//Pentose and glucuronate interconversions	K01051	-	GO:0003824//catalytic activity;GO:0016787//hydrolase activity;GO:0016788//hydrolase activity, acting on ester bonds	-
arahy.U84Q4I	2.07695	SABP2	PREDICTED: salicylic acid-binding protein 2-like [Arachis duranensis]	-	-	-	-	-	-	-
arahy.U9CJM4	2.70197	At3g51470	PREDICTED: probable protein phosphatase 2C 47 [Arachis ipaensis]	-	-	-	-	-	GO:0004721//phosphoprotein phosphatase activity;GO:0003824//catalytic activity;GO:0043169//cation binding;GO:0016791//phosphatase activity;GO:0016788//hydrolase activity, acting on ester bonds;GO:0042578//phosphoric ester hydrolase activity;GO:0043167//ion binding;GO:0016787//hydrolase activity;GO:0005488//binding	GO:0043170//macromolecule metabolic process;GO:0044237//cellular metabolic process;GO:0008152//metabolic process;GO:0009987//cellular process;GO:0043412//macromolecule modification;GO:0044260//cellular macromolecule metabolic process;GO:0006464//cellular protein modification process;GO:0044238//primary metabolic process;GO:0071704//organic substance metabolic process;GO:0019538//protein metabolic…
arahy.UB10Y8	-2.0657	APRR2	PREDICTED: two-component response regulator-like APRR2 isoform X2 [Arachis duranensis]	-	-	-	-	-	-	-
arahy.UD5KU9	3.02354	RLP12	PREDICTED: receptor-like protein 12 [Arachis ipaensis]	-	-	-	-	-	-	-
arahy.UDFT26	-2.69841	BHLH96	PREDICTED: transcription factor bHLH96-like [Arachis ipaensis]	-	-	-	-	-	-	-
arahy.UF3XQW	-2.17901	AOP1.2	PREDICTED: 2-oxoglutarate-dependent dioxygenase AOP3 [Arachis ipaensis]	-	-	-	-	-	GO:0016706//oxidoreductase activity, acting on paired donors, with incorporation or reduction of molecular oxygen, 2-oxoglutarate as one donor, and incorporation of one atom each of oxygen into both donors;GO:0051213//dioxygenase activity;GO:0003824//catalytic activity;GO:0016491//oxidoreductase activity;GO:0016705//oxidoreductase activity, acting on paired donors, with incorporation or reduction…	-
arahy.UG587Y	4.6865	SAMT	PREDICTED: salicylate carboxymethyltransferase-like [Arachis ipaensis]	Metabolism	Global and Overview;Lipid metabolism	ko01110//Biosynthesis of secondary metabolites;ko00592//alpha-Linolenic acid metabolism	K08241	-	GO:0016740//transferase activity;GO:0003824//catalytic activity;GO:0016741//transferase activity, transferring one-carbon groups	GO:0008152//metabolic process
arahy.UIG78U	1.6834	PAO2	PREDICTED: probable polyamine oxidase 2 [Arachis duranensis]	Metabolism	Amino acid metabolism;Metabolism of other amino acids	ko00330//Arginine and proline metabolism;ko00410//beta-Alanine metabolism	K17839	-	GO:0016491//oxidoreductase activity;GO:0016647//oxidoreductase activity, acting on the CH-NH group of donors, oxygen as acceptor;GO:0003824//catalytic activity;GO:0016645//oxidoreductase activity, acting on the CH-NH group of donors	GO:0044699//single-organism process;GO:0008152//metabolic process;GO:0044710//single-organism metabolic process
arahy.UK8PK2	2.93643	RGA2	PREDICTED: disease resistance protein RGA2-like [Arachis duranensis]	-	-	-	-	-	-	-
arahy.UKNP9M	3.36587	--	PREDICTED: stilbene synthase 3-like [Arachis ipaensis]	Metabolism;Organismal Systems	Biosynthesis of other secondary metabolites;Global and Overview;Environmental adaptation	ko01100//Metabolic pathways;ko01110//Biosynthesis of secondary metabolites;ko04712//Circadian rhythm - plant;ko00941//Flavonoid biosynthesis	K00660	-	-	-
arahy.USM880	-2.69699	At2g23060	PREDICTED: probable N-acetyltransferase HLS1 [Arachis duranensis]	-	-	-	-	-	GO:0003824//catalytic activity	-
arahy.UUH4DG	1.57983	At4g27290	PREDICTED: LOW QUALITY PROTEIN: G-type lectin S-receptor-like serine/threonine-protein kinase At4g27290 [Arachis duranensis]	-	-	-	-	-	-	-
arahy.UUM6SM	2.64282	PUB23	PREDICTED: E3 ubiquitin-protein ligase PUB23-like [Arachis duranensis]	-	-	-	-	-	-	-
arahy.UX6CPD	-11.8442	--	synechocystis YCF37-like protein [Phaseolus vulgaris]	-	-	-	-	GO:0009579//thylakoid;GO:0044424//intracellular part;GO:0005623//cell;GO:0044464//cell part;GO:0005622//intracellular	-	-
arahy.UYDT2Y	1.63751	STP7	PREDICTED: sugar transport protein 7 [Arachis duranensis]	-	-	-	-	-	-	-
arahy.V08E5G	2.52156	NPF1.2	PREDICTED: protein NRT1/ PTR FAMILY 1.2-like [Arachis duranensis]	-	-	-	-	-	-	-
arahy.V0EC7N	-2.36257	bcsl1b	PREDICTED: AAA-ATPase ASD, mitochondrial-like [Arachis ipaensis]	-	-	-	-	-	-	-
arahy.V0UCAK	-4.18763	MYB12	PREDICTED: transcription factor MYB12, partial [Arachis ipaensis]	-	-	-	-	-	-	-
arahy.V10AMR	-1.9645	WOX13	PREDICTED: WUSCHEL-related homeobox 13-like isoform X2 [Arachis ipaensis]	-	-	-	-	-	-	-
arahy.V1SQAY	1.82809	PAL1	PREDICTED: phenylalanine ammonia-lyase 1 [Arachis duranensis]	Metabolism	Global and Overview;Biosynthesis of other secondary metabolites;Amino acid metabolism	ko01100//Metabolic pathways;ko01110//Biosynthesis of secondary metabolites;ko00940//Phenylpropanoid biosynthesis;ko00360//Phenylalanine metabolism	K10775	-	-	-
arahy.V2FEV8	3.82866	AOC4	PREDICTED: allene oxide cyclase 4, chloroplastic-like [Arachis ipaensis]	Metabolism	Global and Overview;Lipid metabolism	ko01100//Metabolic pathways;ko01110//Biosynthesis of secondary metabolites;ko00592//alpha-Linolenic acid metabolism	K10525	GO:0031967//organelle envelope;GO:0031975//envelope;GO:0009534//chloroplast thylakoid;GO:0044422//organelle part;GO:0031976//plastid thylakoid;GO:0009536//plastid;GO:0009507//chloroplast;GO:0044446//intracellular organelle part;GO:0043229//intracellular organelle;GO:0044444//cytoplasmic part;GO:0043231//intracellular membrane-bounded organelle;GO:0009532//plastid stroma;GO:0043227//membrane-bound…	GO:0003824//catalytic activity;GO:0009975//cyclase activity	GO:0006950//response to stress;GO:0050896//response to stimulus
arahy.V2MLU3	6.16311	--	PREDICTED: extracellular ribonuclease LE-like [Arachis ipaensis]	-	-	-	-	GO:0005623//cell;GO:0044464//cell part;GO:0030312//external encapsulating structure;GO:0071944//cell periphery;GO:0016020//membrane	GO:0016787//hydrolase activity;GO:0004519//endonuclease activity;GO:0016894//endonuclease activity, active with either ribo- or deoxyribonucleic acids and producing 3'-phosphomonoesters;GO:0016788//hydrolase activity, acting on ester bonds;GO:0004521//endoribonuclease activity;GO:0004518//nuclease activity;GO:0004540//ribonuclease activity;GO:0016892//endoribonuclease activity, producing 3'-phosp…	GO:0090305//nucleic acid phosphodiester bond hydrolysis;GO:0044238//primary metabolic process;GO:0042594//response to starvation;GO:0033554//cellular response to stress;GO:0008152//metabolic process;GO:0009987//cellular process;GO:0051716//cellular response to stimulus;GO:1901576//organic substance biosynthetic process;GO:0009813//flavonoid biosynthetic process;GO:0071704//organic substance metab…
arahy.V3QVP0	-2.34613	At1g48100	PREDICTED: polygalacturonase At1g48100-like isoform X2 [Arachis ipaensis]	-	-	-	-	-	GO:0003824//catalytic activity;GO:0016787//hydrolase activity	GO:0008152//metabolic process;GO:0044238//primary metabolic process
arahy.V4B8PK	-2.23413	GASA10	PREDICTED: peamaclein-like [Arachis duranensis]	-	-	-	-	-	-	-
arahy.V4R66N	-3.13596	AGP26	PREDICTED: classical arabinogalactan protein 26-like [Arachis duranensis]	-	-	-	-	-	-	-
arahy.V5BWWI	3.59772	GA2OX1	PREDICTED: gibberellin 2-beta-dioxygenase 1-like [Arachis ipaensis]	Metabolism	Global and Overview;Metabolism of terpenoids and polyketides	ko01110//Biosynthesis of secondary metabolites;ko00904//Diterpenoid biosynthesis	K04125	-	-	-
arahy.V5CRDX	3.00139	--	Phosphatase methylesterase 1 [Theobroma cacao]	-	-	-	-	-	-	-
arahy.V739AW	4.36506	--	stilbene synthase [Arachis hypogaea]	Metabolism;Organismal Systems	Biosynthesis of other secondary metabolites;Environmental adaptation;Global and Overview	ko01100//Metabolic pathways;ko01110//Biosynthesis of secondary metabolites;ko04712//Circadian rhythm - plant;ko00941//Flavonoid biosynthesis	K00660	-	-	-
arahy.V8TA8U	3.77761	SPAC644.07	PREDICTED: AAA-ATPase At3g50940-like [Arachis ipaensis]	-	-	-	-	-	-	-
arahy.V9AGNQ	1.757	--	PREDICTED: zinc finger CCCH domain-containing protein 5-like [Arachis duranensis]	-	-	-	-	-	-	-
arahy.VAS5V1	-1.9684	CYP78A4	PREDICTED: cytochrome P450 78A5-like [Arachis ipaensis]	-	-	-	-	-	-	-
arahy.VDI3WX	3.09643	ILL4	PREDICTED: IAA-amino acid hydrolase ILR1-like 4 [Arachis ipaensis]	-	-	-	-	-	-	-
arahy.VE9EQN	4	PFK5	PREDICTED: ATP-dependent 6-phosphofructokinase 5, chloroplastic [Arachis duranensis]	Metabolism;Genetic Information Processing	Folding, sorting and degradation;Global and Overview;Carbohydrate metabolism	ko01100//Metabolic pathways;ko01110//Biosynthesis of secondary metabolites;ko01130//Biosynthesis of antibiotics;ko01120//Microbial metabolism in diverse environments;ko01200//Carbon metabolism;ko01230//Biosynthesis of amino acids;ko00010//Glycolysis / Gluconeogenesis;ko03018//RNA degradation;ko00051//Fructose and mannose metabolism;ko00052//Galactose metabolism;ko00030//Pentose phosphate pathway	K00850	-	-	-
arahy.VFS8MG	-1.79414	BHLH96	PREDICTED: transcription factor bHLH96-like [Arachis duranensis]	-	-	-	-	-	-	-
arahy.VI2FPQ	-2.14775	--	TauE domain-containing protein [Cephalotus follicularis]	-	-	-	-	-	-	-
arahy.VIP11X	2.62984	SPBP8B7.15c	PREDICTED: zinc finger CCCH domain-containing protein 18-like [Arachis duranensis]	-	-	-	-	-	-	-
arahy.VMTG6G	-3.51353	PNSB5	PREDICTED: photosynthetic NDH subunit of subcomplex B 5, chloroplastic [Arachis duranensis]	-	-	-	-	GO:0031976//plastid thylakoid;GO:0009579//thylakoid;GO:0005623//cell;GO:0043227//membrane-bounded organelle;GO:0009534//chloroplast thylakoid;GO:0031984//organelle subcompartment;GO:0044435//plastid part;GO:0044464//cell part;GO:0044446//intracellular organelle part;GO:0043229//intracellular organelle;GO:0043231//intracellular membrane-bounded organelle;GO:0044444//cytoplasmic part;GO:0043226//or…	-	-
arahy.VMW7K4	5.93331	At5g55050	PREDICTED: GDSL esterase/lipase At5g55050-like [Arachis ipaensis]	-	-	-	-	-	GO:0003824//catalytic activity;GO:0016787//hydrolase activity	-
arahy.VNIF6J	1.61814	--	PREDICTED: pre-mRNA-splicing factor CWC22 homolog [Arachis duranensis]	-	-	-	-	-	-	-
arahy.VPW5NJ	4.12122	--	PREDICTED: metallothiol transferase FosB-like [Arachis duranensis]	-	-	-	-	-	GO:0003824//catalytic activity	-
arahy.VQ05TR	4.04439	--	PREDICTED: basic 7S globulin 2-like [Arachis ipaensis]	-	-	-	-	-	-	-
arahy.VW8XB4	-2.09974	DOX1	PREDICTED: alpha-dioxygenase 1 isoform X2 [Arachis duranensis]	Metabolism	Lipid metabolism	ko00592//alpha-Linolenic acid metabolism	K10529	-	-	-
arahy.VW9WRG	2.78418	BFRUCT1	PREDICTED: beta-fructofuranosidase, cell wall isozyme-like [Arachis ipaensis]	Metabolism	Global and Overview;Carbohydrate metabolism	ko01100//Metabolic pathways;ko00500//Starch and sucrose metabolism;ko00052//Galactose metabolism	K01193	-	GO:0016787//hydrolase activity;GO:0003824//catalytic activity	GO:0008152//metabolic process;GO:0044238//primary metabolic process
arahy.VX11NR	-2.34204	SPCC594.04c	3-oxo-5-alpha-steroid 4-dehydrogenase [Medicago truncatula]	-	-	-	-	-	-	-
arahy.VZVD9A	1.66251	DIR21	PREDICTED: dirigent protein 21-like [Arachis ipaensis]	-	-	-	-	-	-	-
arahy.W0WEAA	2.42061	--	NIPA-like protein [Glycine soja]	-	-	-	-	-	-	-
arahy.W1XHD1	2.30879	CHI4	PREDICTED: endochitinase EP3-like [Arachis ipaensis]	Metabolism	Carbohydrate metabolism;Global and Overview	ko01100//Metabolic pathways;ko00520//Amino sugar and nucleotide sugar metabolism	K01183	-	-	-
arahy.W2Y5X8	1.68946	CNGC20	PREDICTED: probable cyclic nucleotide-gated ion channel 20, chloroplastic isoform X2 [Arachis duranensis]	Organismal Systems	Environmental adaptation	ko04626//Plant-pathogen interaction	K05391	-	-	-
arahy.W3TKLZ	3.00529	GSO1	PREDICTED: LRR receptor-like serine/threonine-protein kinase GSO2 [Arachis ipaensis]	-	-	-	-	-	-	-
arahy.W45HF3	2.0084	At4g27290	PREDICTED: G-type lectin S-receptor-like serine/threonine-protein kinase At4g27290 [Arachis ipaensis]	-	-	-	-	-	-	-
arahy.W46PLF	1.89197	At1g18480	PREDICTED: shewanella-like protein phosphatase 2 [Arachis duranensis]	-	-	-	-	-	-	-
arahy.W4W576	2.70423	D7OMT	PREDICTED: isoflavone 7-O-methyltransferase-like isoform X1 [Arachis ipaensis]	Metabolism	Biosynthesis of other secondary metabolites	ko00943//Isoflavonoid biosynthesis	K13262	-	GO:0016740//transferase activity;GO:0003824//catalytic activity;GO:0005488//binding;GO:0005515//protein binding;GO:0016741//transferase activity, transferring one-carbon groups;GO:0008168//methyltransferase activity	GO:0008152//metabolic process
arahy.W9N7XY	3.82927	OsI_14861	PREDICTED: senescence-specific cysteine protease SAG39-like [Arachis duranensis]	-	-	-	-	-	-	-
arahy.WDCE6V	2.48238	EXPB3	PREDICTED: expansin-B3 [Arachis duranensis]	-	-	-	-	GO:0030054//cell junction;GO:0005911//cell-cell junction	-	GO:0000003//reproduction;GO:0048856//anatomical structure development;GO:0048646//anatomical structure formation involved in morphogenesis;GO:0032502//developmental process;GO:0009653//anatomical structure morphogenesis
arahy.WG90F5	1.92079	Os01g0656200	PREDICTED: probable protein phosphatase 2C 8 [Arachis duranensis]	Environmental Information Processing	Signal transduction	ko04075//Plant hormone signal transduction	K14497	-	GO:0043167//ion binding;GO:0016788//hydrolase activity, acting on ester bonds;GO:0004721//phosphoprotein phosphatase activity;GO:0043169//cation binding;GO:0003824//catalytic activity;GO:0016791//phosphatase activity;GO:0005488//binding;GO:0016787//hydrolase activity;GO:0042578//phosphoric ester hydrolase activity	GO:0071704//organic substance metabolic process;GO:0036211//protein modification process;GO:0044237//cellular metabolic process;GO:0044260//cellular macromolecule metabolic process;GO:0006464//cellular protein modification process;GO:0044267//cellular protein metabolic process;GO:0043412//macromolecule modification;GO:0008152//metabolic process;GO:0019538//protein metabolic process;GO:0044238//pr…
arahy.WH0DJX	3.74894	RLP12	PREDICTED: receptor-like protein 12 isoform X1 [Arachis duranensis]	-	-	-	-	-	-	-
arahy.WI4YKF	2.53944	4CLL5	PREDICTED: 4-coumarate--CoA ligase-like 5 [Arachis ipaensis]	Metabolism	Lipid metabolism;Global and Overview	ko01100//Metabolic pathways;ko01110//Biosynthesis of secondary metabolites;ko00592//alpha-Linolenic acid metabolism	K10526	-	-	-
arahy.WIC1DS	2.55894	SPBC2A9.03	PREDICTED: uncharacterized WD repeat-containing protein C2A9.03 [Arachis ipaensis]	-	-	-	-	-	-	-
arahy.WIN0ZV	-4.35568	RPM1	PREDICTED: disease resistance protein RPM1-like [Arachis duranensis]	Organismal Systems	Environmental adaptation	ko04626//Plant-pathogen interaction	K13457	-	GO:0032549//ribonucleoside binding;GO:0097367//carbohydrate derivative binding;GO:0032550//purine ribonucleoside binding;GO:0001883//purine nucleoside binding;GO:0001882//nucleoside binding;GO:0005488//binding;GO:0097159//organic cyclic compound binding;GO:0036094//small molecule binding;GO:1901363//heterocyclic compound binding	-
arahy.WIX0PB	3.51281	WAK3	PREDICTED: wall-associated receptor kinase 2-like [Arachis ipaensis]	-	-	-	-	-	-	-
arahy.WJSS10	-2.47135	ssp5	PREDICTED: vegetative cell wall protein gp1 [Arachis ipaensis]	-	-	-	-	-	-	-
arahy.WL70WB	3.54093	SPAC644.07	PREDICTED: AAA-ATPase At3g50940-like [Arachis ipaensis]	-	-	-	-	-	-	-
arahy.WLAS15	6.28876	ACO1	PREDICTED: 1-aminocyclopropane-1-carboxylate oxidase-like [Arachis duranensis]	Metabolism	Amino acid metabolism;Global and Overview	ko01100//Metabolic pathways;ko01110//Biosynthesis of secondary metabolites;ko00270//Cysteine and methionine metabolism	K05933	-	-	-
arahy.WNQ9XL	1.93218	--	Phosphatase methylesterase 1 [Theobroma cacao]	-	-	-	-	-	-	-
arahy.WR54RW	2.78753	--	PREDICTED: stilbene synthase 1 [Arachis ipaensis]	Organismal Systems;Metabolism	Environmental adaptation;Global and Overview;Biosynthesis of other secondary metabolites	ko01100//Metabolic pathways;ko01110//Biosynthesis of secondary metabolites;ko04712//Circadian rhythm - plant;ko00941//Flavonoid biosynthesis	K00660	GO:0005622//intracellular;GO:0044464//cell part;GO:0044424//intracellular part;GO:0005623//cell	GO:0016747//transferase activity, transferring acyl groups other than amino-acyl groups;GO:0003824//catalytic activity;GO:0016740//transferase activity;GO:0016746//transferase activity, transferring acyl groups	GO:0050896//response to stimulus;GO:0008152//metabolic process
arahy.WTJ0L8	-5.16993	--	hypothetical protein GLYMA_08G064400 [Glycine max]	-	-	-	-	-	-	-
arahy.WV9N0T	2.43589	GLR3.2	PREDICTED: glutamate receptor 3.2 [Arachis duranensis]	-	-	-	-	GO:0016020//membrane;GO:0031224//intrinsic component of membrane;GO:0044425//membrane part	GO:0005216//ion channel activity;GO:0005231//excitatory extracellular ligand-gated ion channel activity;GO:0005215//transporter activity;GO:0022803//passive transmembrane transporter activity;GO:0015267//channel activity;GO:0022892//substrate-specific transporter activity;GO:0022836//gated channel activity;GO:0022838//substrate-specific channel activity;GO:0004872//receptor activity;GO:0022891//s…	GO:0007166//cell surface receptor signaling pathway;GO:0044763//single-organism cellular process;GO:0044699//single-organism process;GO:0050789//regulation of biological process;GO:0006810//transport;GO:0009987//cellular process;GO:0050896//response to stimulus;GO:0051179//localization;GO:0044700//single organism signaling;GO:0044765//single-organism transport;GO:1902578//single-organism localiza…
arahy.WVGT49	1.70143	At1g56140	receptor-like kinase [Medicago truncatula]	-	-	-	-	-	GO:0005488//binding;GO:0001882//nucleoside binding;GO:0016740//transferase activity;GO:0032550//purine ribonucleoside binding;GO:0097159//organic cyclic compound binding;GO:0003824//catalytic activity;GO:0004672//protein kinase activity;GO:0032549//ribonucleoside binding;GO:1901363//heterocyclic compound binding;GO:0036094//small molecule binding;GO:0016773//phosphotransferase activity, alcohol g…	GO:0036211//protein modification process;GO:0006793//phosphorus metabolic process;GO:0044267//cellular protein metabolic process;GO:0006464//cellular protein modification process;GO:0044260//cellular macromolecule metabolic process;GO:0071704//organic substance metabolic process;GO:0043412//macromolecule modification;GO:0008152//metabolic process;GO:0006796//phosphate-containing compound metaboli…
arahy.WVQY2R	1.63354	WSD1	PREDICTED: O-acyltransferase WSD1-like isoform X1 [Arachis ipaensis]	-	-	-	-	GO:0016020//membrane	GO:0003824//catalytic activity;GO:0016740//transferase activity	GO:0032501//multicellular organismal process;GO:0000003//reproduction;GO:0007275//multicellular organism development;GO:0048441//petal development;GO:0044699//single-organism process;GO:0008152//metabolic process;GO:0048856//anatomical structure development;GO:0048731//system development;GO:0071704//organic substance metabolic process;GO:0061458//reproductive system development;GO:0009791//post-e…
arahy.WWNC08	2.99615	GGT3	PREDICTED: gamma-glutamyltranspeptidase 3 isoform X1 [Arachis ipaensis]	Metabolism	Metabolism of other amino acids;Global and Overview	ko01100//Metabolic pathways;ko00480//Glutathione metabolism;ko00460//Cyanoamino acid metabolism;ko00430//Taurine and hypotaurine metabolism	K00681	-	-	-
arahy.WY2XWP	12.5314	--	PREDICTED: sec-independent protein translocase protein TATC, chloroplastic [Ziziphus jujuba]	-	-	-	-	-	-	-
arahy.X04733	4.91381	NEC3	PREDICTED: alpha carbonic anhydrase 7-like [Arachis ipaensis]	Metabolism	Energy metabolism	ko00910//Nitrogen metabolism	K01674	-	-	-
arahy.X1E5ZU	-2.3664	--	methyltransferase type 11 [Medicago truncatula]	-	-	-	-	-	GO:0016740//transferase activity;GO:0003824//catalytic activity;GO:0016741//transferase activity, transferring one-carbon groups	GO:0008152//metabolic process
arahy.X2DMBM	2.65291	ISPG	PREDICTED: 4-hydroxy-3-methylbut-2-en-1-yl diphosphate synthase (ferredoxin), chloroplastic-like [Arachis ipaensis]	Metabolism	Metabolism of terpenoids and polyketides;Global and Overview	ko01100//Metabolic pathways;ko01110//Biosynthesis of secondary metabolites;ko01130//Biosynthesis of antibiotics;ko00900//Terpenoid backbone biosynthesis	K03526	-	-	-
arahy.X2IQ10	3.39232	--	PREDICTED: protein translation factor SUI1 homolog [Arachis duranensis]	Genetic Information Processing	Translation	ko03013//RNA transport	K03113	-	-	-
arahy.X34WJS	2.07351	At4g27290	PREDICTED: G-type lectin S-receptor-like serine/threonine-protein kinase At4g27290 [Arachis duranensis]	-	-	-	-	-	-	-
arahy.X4KH7K	-1.73064	At4g12490	PREDICTED: lipid transfer protein EARLI 1-like [Arachis ipaensis]	-	-	-	-	-	-	-
arahy.X9YRJ7	-2.35968	--	rRNA intron-encoded homing endonuclease, partial [Cenchrus americanus]	-	-	-	-	-	-	-
arahy.XD7AXF	4.22437	sec61a	PREDICTED: protein transport protein Sec61 subunit alpha-like [Arachis duranensis]	Genetic Information Processing;Cellular Processes	Folding, sorting and degradation;Transport and catabolism	ko04141//Protein processing in endoplasmic reticulum;ko04145//Phagosome;ko03060//Protein export	K10956	-	-	-
arahy.XE0HYZ	2.26328	At4g08850	PREDICTED: probable LRR receptor-like serine/threonine-protein kinase At4g08850 [Arachis duranensis]	-	-	-	-	-	-	-
arahy.XEP9II	3.13676	--	-	-	-	-	-	-	-	-
arahy.XGMD9S	3.15762	At1g63370	PREDICTED: flavin-containing monooxygenase FMO GS-OX-like 2 [Arachis ipaensis]	-	-	-	-	-	GO:0016491//oxidoreductase activity;GO:0003824//catalytic activity;GO:0097159//organic cyclic compound binding;GO:0036094//small molecule binding;GO:0005488//binding;GO:1901265//nucleoside phosphate binding;GO:1901363//heterocyclic compound binding;GO:0000166//nucleotide binding	-
arahy.XHL4C7	-2.60706	--	PREDICTED: uncharacterized serine-rich protein C215.13-like [Glycine max]	-	-	-	-	-	-	-
arahy.XIU4QN	5.37417	ILL4	PREDICTED: IAA-amino acid hydrolase ILR1-like 4 [Arachis duranensis]	-	-	-	-	-	-	-
arahy.XK4UQG	2.07316	At4g11680	PREDICTED: LOW QUALITY PROTEIN: E3 ubiquitin-protein ligase At4g11680-like [Arachis ipaensis]	-	-	-	-	-	GO:0005488//binding;GO:0043169//cation binding;GO:0043167//ion binding	-
arahy.XML312	-3.76529	At4g08290	PREDICTED: WAT1-related protein At4g08290-like [Arachis ipaensis]	-	-	-	-	-	-	-
arahy.XN4TZ5	3.12634	PLT6	PREDICTED: probable polyol transporter 3 [Arachis duranensis]	-	-	-	-	GO:0031224//intrinsic component of membrane;GO:0044425//membrane part;GO:0016020//membrane	GO:0022857//transmembrane transporter activity;GO:0005215//transporter activity	GO:0044763//single-organism cellular process;GO:0009987//cellular process;GO:0044699//single-organism process;GO:0051234//establishment of localization;GO:0051179//localization
arahy.XN7CAS	3.51096	ABCG34	PREDICTED: LOW QUALITY PROTEIN: ABC transporter G family member 39-like [Arachis ipaensis]	-	-	-	-	-	-	-
arahy.XNV8ZF	4.03185	PUB35	PREDICTED: U-box domain-containing protein 35 [Arachis duranensis]	-	-	-	-	-	-	-
arahy.XPP88F	-2.60334	AOP1.2	PREDICTED: 2-oxoglutarate-dependent dioxygenase AOP3-like [Arachis ipaensis]	-	-	-	-	-	-	-
arahy.XPR4K7	2.11214	ABCG36	PREDICTED: ABC transporter G family member 36-like [Arachis ipaensis]	-	-	-	-	-	GO:0016462//pyrophosphatase activity;GO:0016787//hydrolase activity;GO:0001882//nucleoside binding;GO:0005488//binding;GO:0016817//hydrolase activity, acting on acid anhydrides;GO:0001883//purine nucleoside binding;GO:0016818//hydrolase activity, acting on acid anhydrides, in phosphorus-containing anhydrides;GO:0017111//nucleoside-triphosphatase activity;GO:0097159//organic cyclic compound bindin…	GO:0019693//ribose phosphate metabolic process;GO:0044237//cellular metabolic process;GO:0006163//purine nucleotide metabolic process;GO:1901136//carbohydrate derivative catabolic process;GO:0009056//catabolic process;GO:0044763//single-organism cellular process;GO:0044712//single-organism catabolic process;GO:1901292//nucleoside phosphate catabolic process;GO:0044281//small molecule metabolic pr…
arahy.XTU872	4.03294	PLT6	PREDICTED: probable polyol transporter 3 [Arachis ipaensis]	-	-	-	-	GO:0016020//membrane	GO:0005215//transporter activity;GO:0022857//transmembrane transporter activity	GO:0051179//localization;GO:0051234//establishment of localization
arahy.XU6K4M	-2.24129	IPT5	PREDICTED: adenylate isopentenyltransferase 5, chloroplastic-like [Arachis duranensis]	Metabolism	Global and Overview;Metabolism of terpenoids and polyketides	ko01100//Metabolic pathways;ko01110//Biosynthesis of secondary metabolites;ko00908//Zeatin biosynthesis	K10760	-	GO:0003824//catalytic activity	GO:0090304//nucleic acid metabolic process;GO:0044260//cellular macromolecule metabolic process;GO:0006139//nucleobase-containing compound metabolic process;GO:0043170//macromolecule metabolic process;GO:0016070//RNA metabolic process;GO:0034660//ncRNA metabolic process;GO:0044237//cellular metabolic process;GO:1901360//organic cyclic compound metabolic process;GO:0046483//heterocycle metabolic p…
arahy.XV332B	9.44087	MKK10	PREDICTED: mitogen-activated protein kinase kinase 10 [Arachis duranensis]	-	-	-	-	-	-	-
arahy.XW3T4W	2.32462	DTXL3	Protein TRANSPARENT TESTA 12 [Cajanus cajan]	-	-	-	-	GO:0044424//intracellular part;GO:0043226//organelle;GO:0031224//intrinsic component of membrane;GO:0005622//intracellular;GO:0044425//membrane part;GO:0044444//cytoplasmic part;GO:0005623//cell;GO:0005737//cytoplasm;GO:0044464//cell part;GO:0043231//intracellular membrane-bounded organelle;GO:0009536//plastid;GO:0043227//membrane-bounded organelle;GO:0016020//membrane;GO:0043229//intracellular o…	GO:0022857//transmembrane transporter activity;GO:0015291//secondary active transmembrane transporter activity;GO:0022804//active transmembrane transporter activity;GO:0005215//transporter activity	GO:0051179//localization;GO:0042493//response to drug;GO:0044763//single-organism cellular process;GO:0044699//single-organism process;GO:0009987//cellular process;GO:0006810//transport;GO:1902578//single-organism localization;GO:0015893//drug transport;GO:0044765//single-organism transport;GO:0050896//response to stimulus;GO:0051234//establishment of localization;GO:0042221//response to chemical
arahy.XXM8QR	2.91161	At5g03250	PREDICTED: BTB/POZ domain-containing protein At5g03250 [Arachis duranensis]	-	-	-	-	-	-	-
arahy.XZJ3XS	2.86195	--	PREDICTED: isoliquiritigenin 2'-O-methyltransferase-like [Arachis ipaensis]	Metabolism	Global and Overview;Biosynthesis of other secondary metabolites	ko01100//Metabolic pathways;ko01110//Biosynthesis of secondary metabolites;ko00940//Phenylpropanoid biosynthesis	K13066	-	-	-
arahy.Y0MAT2	4.86653	RPA1A	PREDICTED: replication protein A 70 kDa DNA-binding subunit C-like isoform X1 [Arachis duranensis]	Genetic Information Processing	Replication and repair	ko03420//Nucleotide excision repair;ko03030//DNA replication;ko03440//Homologous recombination;ko03430//Mismatch repair	K07466	-	-	-
arahy.Y1689U	2.98175	--	BnaC04g52040D [Brassica napus]	-	-	-	-	-	-	-
arahy.Y1WP0G	2.07797	PPOX1	PREDICTED: pyridoxine/pyridoxamine 5'-phosphate oxidase 1, chloroplastic isoform X1 [Arachis ipaensis]	Metabolism	Metabolism of cofactors and vitamins;Global and Overview	ko01100//Metabolic pathways;ko01120//Microbial metabolism in diverse environments;ko00750//Vitamin B6 metabolism	K00275	GO:0044464//cell part;GO:0044424//intracellular part;GO:0005622//intracellular;GO:0005737//cytoplasm;GO:0005623//cell;GO:0044444//cytoplasmic part	GO:0000166//nucleotide binding;GO:0003824//catalytic activity;GO:0032553//ribonucleotide binding;GO:0016491//oxidoreductase activity;GO:1901265//nucleoside phosphate binding;GO:1901363//heterocyclic compound binding;GO:0097367//carbohydrate derivative binding;GO:0097159//organic cyclic compound binding;GO:0036094//small molecule binding;GO:0005488//binding	GO:0044249//cellular biosynthetic process;GO:0006807//nitrogen compound metabolic process;GO:0072524//pyridine-containing compound metabolic process;GO:0071704//organic substance metabolic process;GO:0046483//heterocycle metabolic process;GO:1901564//organonitrogen compound metabolic process;GO:0044699//single-organism process;GO:0006767//water-soluble vitamin metabolic process;GO:0044710//single…
arahy.Y2N0N5	2.01601	N	PREDICTED: TMV resistance protein N [Arachis duranensis]	-	-	-	-	-	-	-
arahy.Y2ZVX9	-2.52416	At4g18260	PREDICTED: cytochrome b561 domain-containing protein At4g18260-like isoform X2 [Arachis duranensis]	-	-	-	-	-	-	-
arahy.Y37WFC	2.62936	PERK4	PREDICTED: proline-rich receptor-like protein kinase PERK4 [Arachis duranensis]	-	-	-	-	-	-	-
arahy.Y4D5W6	-2.0254	PER39	PREDICTED: peroxidase 39-like [Arachis duranensis]	Metabolism	Biosynthesis of other secondary metabolites;Global and Overview	ko01100//Metabolic pathways;ko01110//Biosynthesis of secondary metabolites;ko00940//Phenylpropanoid biosynthesis	K00430	-	-	-
arahy.Y5DXIN	2.32014	HSP26-A	PREDICTED: probable glutathione S-transferase [Arachis duranensis]	Metabolism	Metabolism of other amino acids	ko00480//Glutathione metabolism	K00799	-	-	-
arahy.Y5JHNR	4.90504	--	BnaA03g52550D [Brassica napus]	-	-	-	-	-	-	-
arahy.Y62ATV	3.88007	--	RecName: Full=Stilbene synthase 1; AltName: Full=Resveratrol synthase 1; Short=RS1; AltName: Full=Trihydroxystilbene synthase 1	Metabolism;Organismal Systems	Biosynthesis of other secondary metabolites;Environmental adaptation;Global and Overview	ko01100//Metabolic pathways;ko01110//Biosynthesis of secondary metabolites;ko04712//Circadian rhythm - plant;ko00941//Flavonoid biosynthesis	K00660	GO:0044464//cell part;GO:0044424//intracellular part;GO:0005622//intracellular;GO:0005623//cell	GO:0016746//transferase activity, transferring acyl groups;GO:0016740//transferase activity;GO:0016747//transferase activity, transferring acyl groups other than amino-acyl groups;GO:0003824//catalytic activity	GO:0008152//metabolic process;GO:0050896//response to stimulus
arahy.Y6HHW7	1.98035	PPT2	PREDICTED: phosphoenolpyruvate/phosphate translocator 2, chloroplastic-like isoform X1 [Arachis ipaensis]	-	-	-	-	GO:0044425//membrane part;GO:0016020//membrane;GO:0031224//intrinsic component of membrane	GO:0022857//transmembrane transporter activity;GO:0046943//carboxylic acid transmembrane transporter activity;GO:0022892//substrate-specific transporter activity;GO:0015605//organophosphate ester transmembrane transporter activity;GO:1901677//phosphate transmembrane transporter activity;GO:0022891//substrate-specific transmembrane transporter activity;GO:0015075//ion transmembrane transporter act…	GO:0046942//carboxylic acid transport;GO:1902578//single-organism localization;GO:0071702//organic substance transport;GO:0015711//organic anion transport;GO:0015718//monocarboxylic acid transport;GO:0044699//single-organism process;GO:0006811//ion transport;GO:0015748//organophosphate ester transport;GO:0051179//localization;GO:0006820//anion transport;GO:0015849//organic acid transport;GO:00512…
arahy.Y7IGXD	1.73321	BGLU46	PREDICTED: beta-glucosidase 46-like [Arachis ipaensis]	Metabolism	Global and Overview;Metabolism of terpenoids and polyketides;Biosynthesis of other secondary metabolites	ko01100//Metabolic pathways;ko01110//Biosynthesis of secondary metabolites;ko01120//Microbial metabolism in diverse environments;ko00945//Stilbenoid, diarylheptanoid and gingerol biosynthesis;ko00903//Limonene and pinene degradation	K00517	-	GO:0004553//hydrolase activity, hydrolyzing O-glycosyl compounds;GO:0003824//catalytic activity;GO:0008422//beta-glucosidase activity;GO:0015926//glucosidase activity;GO:0016787//hydrolase activity;GO:0016798//hydrolase activity, acting on glycosyl bonds	GO:1901576//organic substance biosynthetic process;GO:0044763//single-organism cellular process;GO:1901362//organic cyclic compound biosynthetic process;GO:0044710//single-organism metabolic process;GO:0019748//secondary metabolic process;GO:0044711//single-organism biosynthetic process;GO:0009699//phenylpropanoid biosynthetic process;GO:1901360//organic cyclic compound metabolic process;GO:00099…
arahy.Y93W5A	4.67923	CYP707A4	PREDICTED: abscisic acid 8'-hydroxylase 4 [Arachis duranensis]	Metabolism	Metabolism of terpenoids and polyketides	ko00906//Carotenoid biosynthesis	K09843	-	GO:0016491//oxidoreductase activity;GO:1901363//heterocyclic compound binding;GO:0005488//binding;GO:0043167//ion binding;GO:0043169//cation binding;GO:0046914//transition metal ion binding;GO:0046872//metal ion binding;GO:0003824//catalytic activity;GO:0097159//organic cyclic compound binding;GO:0046906//tetrapyrrole binding	GO:0044699//single-organism process;GO:0044710//single-organism metabolic process;GO:0008152//metabolic process
arahy.Y9G6RS	2.85497	--	PREDICTED: isoflavone reductase homolog [Arachis duranensis]	-	-	-	-	-	-	-
arahy.YA4UY3	5.81378	ABCB13	PREDICTED: ABC transporter B family member 13-like [Arachis duranensis]	Environmental Information Processing	Membrane transport	ko02010//ABC transporters	K05658	GO:0031224//intrinsic component of membrane;GO:0016020//membrane;GO:0044425//membrane part	GO:1901363//heterocyclic compound binding;GO:0001882//nucleoside binding;GO:0016817//hydrolase activity, acting on acid anhydrides;GO:0036094//small molecule binding;GO:0042623//ATPase activity, coupled;GO:0005488//binding;GO:0016787//hydrolase activity;GO:0097367//carbohydrate derivative binding;GO:0003824//catalytic activity;GO:0005215//transporter activity;GO:0016818//hydrolase activity, actin…	GO:0044712//single-organism catabolic process;GO:1901136//carbohydrate derivative catabolic process;GO:0009987//cellular process;GO:0071704//organic substance metabolic process;GO:0072523//purine-containing compound catabolic process;GO:1902578//single-organism localization;GO:0019693//ribose phosphate metabolic process;GO:1901575//organic substance catabolic process;GO:0034641//cellular nitrogen…
arahy.YABM9E	2.01072	GAT1	PREDICTED: GABA transporter 1-like [Arachis ipaensis]	-	-	-	-	GO:0031224//intrinsic component of membrane;GO:0044425//membrane part;GO:0016020//membrane	-	GO:0071702//organic substance transport;GO:1902578//single-organism localization;GO:0071705//nitrogen compound transport;GO:0006820//anion transport;GO:0006865//amino acid transport;GO:0051179//localization;GO:0006811//ion transport;GO:0044765//single-organism transport;GO:0046942//carboxylic acid transport;GO:0015711//organic anion transport;GO:0051234//establishment of localization;GO:0044699//…
arahy.YAN8XY	-1.79271	WAT1	PREDICTED: protein WALLS ARE THIN 1-like [Arachis duranensis]	-	-	-	-	-	-	-
arahy.YC2TAI	-3.54674	At2g39510	PREDICTED: WAT1-related protein At4g08290-like [Arachis ipaensis]	-	-	-	-	-	-	-
arahy.YGY15Y	2.71123	SEOB	PREDICTED: protein SIEVE ELEMENT OCCLUSION B-like [Arachis ipaensis]	-	-	-	-	-	-	-
arahy.YHJ5ZY	4.22539	RNS1	PREDICTED: ribonuclease 1 [Arachis duranensis]	-	-	-	-	GO:0071944//cell periphery;GO:0005623//cell;GO:0016020//membrane;GO:0030312//external encapsulating structure;GO:0044464//cell part	GO:0004521//endoribonuclease activity;GO:0016894//endonuclease activity, active with either ribo- or deoxyribonucleic acids and producing 3'-phosphomonoesters;GO:0004518//nuclease activity;GO:0004540//ribonuclease activity;GO:0016892//endoribonuclease activity, producing 3'-phosphomonoesters;GO:0003824//catalytic activity;GO:0016787//hydrolase activity;GO:0016788//hydrolase activity, acting on es…	GO:0009605//response to external stimulus;GO:0044763//single-organism cellular process;GO:0044260//cellular macromolecule metabolic process;GO:0044699//single-organism process;GO:0090501//RNA phosphodiester bond hydrolysis;GO:0008152//metabolic process;GO:0050896//response to stimulus;GO:0007154//cell communication;GO:0090304//nucleic acid metabolic process;GO:0043170//macromolecule metabolic pro…
arahy.YK013F	1.64953	At1g76070	syringolide-induced protein 14-1-1, partial [Arachis hypogaea]	-	-	-	-	-	-	-
arahy.YK7FP4	1.81962	WNK11	PREDICTED: probable serine/threonine-protein kinase WNK11 [Arachis ipaensis]	-	-	-	-	-	-	-
arahy.YPS6G7	3.59574	WAK3	PREDICTED: wall-associated receptor kinase 3-like [Arachis duranensis]	-	-	-	-	-	-	GO:0044699//single-organism process;GO:0050896//response to stimulus;GO:0009987//cellular process
arahy.YPX3YE	3.44793	SUC2	PREDICTED: sucrose transport protein SUC2-like [Arachis ipaensis]	-	-	-	-	-	GO:0005215//transporter activity;GO:0022857//transmembrane transporter activity	GO:0006810//transport;GO:0044765//single-organism transport;GO:0044699//single-organism process;GO:0051234//establishment of localization;GO:0051179//localization;GO:1902578//single-organism localization
arahy.YQ6BX1	2.29448	LUS1	PREDICTED: lupeol synthase [Arachis duranensis]	Metabolism	Lipid metabolism;Global and Overview	ko01100//Metabolic pathways;ko01110//Biosynthesis of secondary metabolites;ko00100//Steroid biosynthesis	K01853	-	-	-
arahy.YRJ0LE	-2.96762	NPF7.3	PREDICTED: protein NRT1/ PTR FAMILY 7.3-like [Arachis duranensis]	-	-	-	-	-	GO:0022857//transmembrane transporter activity;GO:0022891//substrate-specific transmembrane transporter activity;GO:0022892//substrate-specific transporter activity;GO:0015075//ion transmembrane transporter activity;GO:0008509//anion transmembrane transporter activity;GO:0015103//inorganic anion transmembrane transporter activity;GO:0005215//transporter activity	GO:1902578//single-organism localization;GO:0051179//localization;GO:0015698//inorganic anion transport;GO:0042221//response to chemical;GO:0006811//ion transport;GO:0006810//transport;GO:0051234//establishment of localization;GO:0044699//single-organism process;GO:0044765//single-organism transport;GO:0001101//response to acid chemical;GO:0050896//response to stimulus;GO:0006820//anion transport
arahy.YRN4PU	2.20977	NDB2	PREDICTED: external alternative NAD(P)H-ubiquinone oxidoreductase B2, mitochondrial-like [Arachis ipaensis]	-	-	-	-	GO:0043227//membrane-bounded organelle;GO:0031090//organelle membrane;GO:0005743//mitochondrial inner membrane;GO:0031975//envelope;GO:0044464//cell part;GO:0044446//intracellular organelle part;GO:0044444//cytoplasmic part;GO:0043229//intracellular organelle;GO:0016020//membrane;GO:0044422//organelle part;GO:0005622//intracellular;GO:0005739//mitochondrion;GO:0044429//mitochondrial part;GO:00432…	GO:1901265//nucleoside phosphate binding;GO:0036094//small molecule binding;GO:0005488//binding;GO:0097159//organic cyclic compound binding;GO:0003824//catalytic activity;GO:0000166//nucleotide binding;GO:1901363//heterocyclic compound binding	GO:0008152//metabolic process;GO:0044710//single-organism metabolic process;GO:0044699//single-organism process
arahy.YS6PIM	3.09637	--	PREDICTED: stilbene synthase 1-like [Arachis duranensis]	Metabolism;Organismal Systems	Biosynthesis of other secondary metabolites;Environmental adaptation;Global and Overview	ko01100//Metabolic pathways;ko01110//Biosynthesis of secondary metabolites;ko04712//Circadian rhythm - plant;ko00941//Flavonoid biosynthesis	K00660	-	-	-
arahy.YUL6YW	3.43507	--	PREDICTED: stilbene synthase 1-like isoform X1 [Arachis ipaensis]	Organismal Systems;Metabolism	Biosynthesis of other secondary metabolites;Environmental adaptation;Global and Overview	ko01100//Metabolic pathways;ko01110//Biosynthesis of secondary metabolites;ko04712//Circadian rhythm - plant;ko00941//Flavonoid biosynthesis	K00660	-	-	-
arahy.YWY61J	6.62059	--	PREDICTED: (3S,6E)-nerolidol synthase 1-like [Arachis ipaensis]	Metabolism	Global and Overview;Metabolism of terpenoids and polyketides	ko01110//Biosynthesis of secondary metabolites;ko01130//Biosynthesis of antibiotics;ko00902//Monoterpenoid biosynthesis	K15086	-	GO:0016829//lyase activity;GO:0003824//catalytic activity	-
arahy.YXZ2NC	4.23811	CYP76B6	PREDICTED: geraniol 8-hydroxylase-like [Arachis ipaensis]	-	-	-	-	-	GO:0046906//tetrapyrrole binding;GO:0005488//binding;GO:0016491//oxidoreductase activity;GO:1901363//heterocyclic compound binding;GO:0046914//transition metal ion binding;GO:0043167//ion binding;GO:0097159//organic cyclic compound binding;GO:0043169//cation binding;GO:0046872//metal ion binding;GO:0003824//catalytic activity	GO:0044710//single-organism metabolic process;GO:0008152//metabolic process;GO:0044699//single-organism process
arahy.YZ4W1Q	3.27251	--	PREDICTED: stilbene synthase 3-like [Arachis ipaensis]	Organismal Systems;Metabolism	Environmental adaptation;Global and Overview;Biosynthesis of other secondary metabolites	ko01100//Metabolic pathways;ko01110//Biosynthesis of secondary metabolites;ko04712//Circadian rhythm - plant;ko00941//Flavonoid biosynthesis	K00660	-	-	-
arahy.Z11ITV	-2.86703	--	DUF868 domain-containing protein [Cephalotus follicularis]	-	-	-	-	-	-	-
arahy.Z1U5RE	-3.72022	ycf2-A	hypothetical chloroplast RF21 (chloroplast) [Arachis hypogaea]	-	-	-	-	GO:0044435//plastid part;GO:0009536//plastid;GO:0043231//intracellular membrane-bounded organelle;GO:0009532//plastid stroma;GO:0005623//cell;GO:0044424//intracellular part;GO:0043226//organelle;GO:0043229//intracellular organelle;GO:0005622//intracellular;GO:0044444//cytoplasmic part;GO:0044464//cell part;GO:0044422//organelle part;GO:0044446//intracellular organelle part;GO:0005737//cytoplasm;G…	GO:0097159//organic cyclic compound binding;GO:0005488//binding;GO:0032549//ribonucleoside binding;GO:0001883//purine nucleoside binding;GO:0036094//small molecule binding;GO:0016787//hydrolase activity;GO:0003824//catalytic activity;GO:0001882//nucleoside binding;GO:0016462//pyrophosphatase activity;GO:0032550//purine ribonucleoside binding;GO:0016817//hydrolase activity, acting on acid anhydrid…	-
arahy.Z23BQJ	1.54377	CHI17	PREDICTED: acidic 27 kDa endochitinase-like [Arachis duranensis]	Metabolism	Carbohydrate metabolism;Global and Overview	ko01100//Metabolic pathways;ko00520//Amino sugar and nucleotide sugar metabolism	K01183	-	-	-
arahy.Z2RDVM	3.07655	--	PREDICTED: stilbene synthase 3-like [Arachis ipaensis]	Metabolism;Organismal Systems	Biosynthesis of other secondary metabolites;Environmental adaptation;Global and Overview	ko01100//Metabolic pathways;ko01110//Biosynthesis of secondary metabolites;ko04712//Circadian rhythm - plant;ko00941//Flavonoid biosynthesis	K00660	-	-	-
arahy.Z400B0	3.41785	--	DUF630 family protein [Medicago truncatula]	-	-	-	-	-	-	-
arahy.Z412LG	4	DYN2	PREDICTED: dynein light chain 1, cytoplasmic-like, partial [Arachis duranensis]	-	-	-	-	-	-	-
arahy.Z5QSEK	2.58048	At4g24290	PREDICTED: MACPF domain-containing protein At4g24290-like [Arachis duranensis]	-	-	-	-	-	-	GO:0009696//salicylic acid metabolic process;GO:0006950//response to stress;GO:0044699//single-organism process;GO:0018958//phenol-containing compound metabolic process;GO:0044710//single-organism metabolic process;GO:0042537//benzene-containing compound metabolic process;GO:1901615//organic hydroxy compound metabolic process;GO:0071704//organic substance metabolic process;GO:0006952//defense res…
arahy.Z6ZXKG	2.1423	ALDH3H1	PREDICTED: aldehyde dehydrogenase family 3 member H1-like [Arachis duranensis]	Metabolism	Carbohydrate metabolism;Lipid metabolism;Global and Overview;Metabolism of other amino acids;Amino acid metabolism;Metabolism of terpenoids and polyketides	ko01100//Metabolic pathways;ko01110//Biosynthesis of secondary metabolites;ko01130//Biosynthesis of antibiotics;ko01120//Microbial metabolism in diverse environments;ko00010//Glycolysis / Gluconeogenesis;ko00620//Pyruvate metabolism;ko00040//Pentose and glucuronate interconversions;ko00561//Glycerolipid metabolism;ko00071//Fatty acid degradation;ko00330//Arginine and proline metabolism;ko00280//V…	K00128	GO:0043227//membrane-bounded organelle;GO:0030054//cell junction;GO:0043226//organelle;GO:0005623//cell;GO:0043231//intracellular membrane-bounded organelle;GO:0043229//intracellular organelle;GO:0044424//intracellular part;GO:0005911//cell-cell junction;GO:0044464//cell part;GO:0005622//intracellular	GO:0003824//catalytic activity;GO:0016903//oxidoreductase activity, acting on the aldehyde or oxo group of donors;GO:0016491//oxidoreductase activity	GO:0001101//response to acid chemical;GO:0008152//metabolic process;GO:0009987//cellular process;GO:1901700//response to oxygen-containing compound;GO:0010035//response to inorganic substance;GO:0009628//response to abiotic stimulus;GO:0009414//response to water deprivation;GO:0050896//response to stimulus;GO:0006970//response to osmotic stress;GO:0044237//cellular metabolic process;GO:0044699//s…
arahy.Z8D0NG	-1.94491	BHLH96	PREDICTED: transcription factor bHLH96-like [Arachis ipaensis]	-	-	-	-	-	-	-
arahy.Z8RNIG	2.34023	DODA	PREDICTED: extradiol ring-cleavage dioxygenase-like [Arachis ipaensis]	-	-	-	-	-	-	-
arahy.Z8VU36	6.64489	NAC68	PREDICTED: NAC domain-containing protein 68-like isoform X1 [Arachis ipaensis]	-	-	-	-	-	-	-
arahy.Z9NEHU	4.41513	ACT	PREDICTED: vinorine synthase-like [Arachis ipaensis]	Metabolism	Global and Overview;Biosynthesis of other secondary metabolites	ko01100//Metabolic pathways;ko01110//Biosynthesis of secondary metabolites;ko00940//Phenylpropanoid biosynthesis;ko00941//Flavonoid biosynthesis;ko00945//Stilbenoid, diarylheptanoid and gingerol biosynthesis	K13065	-	-	-
arahy.ZC3BE2	7.93664	--	DUF674 family protein [Medicago truncatula]	-	-	-	-	-	-	-
arahy.ZDME3V	-2.1817	At1g48100	PREDICTED: polygalacturonase At1g48100-like [Arachis ipaensis]	Metabolism	Global and Overview;Carbohydrate metabolism	ko01100//Metabolic pathways;ko00500//Starch and sucrose metabolism;ko00040//Pentose and glucuronate interconversions	K01184	-	GO:0003824//catalytic activity;GO:0016787//hydrolase activity	GO:0008152//metabolic process
arahy.ZEF0VH	9.14211	ACA7	PREDICTED: alpha carbonic anhydrase 7-like [Arachis duranensis]	Metabolism	Energy metabolism	ko00910//Nitrogen metabolism	K01674	-	-	-
arahy.ZF2ZKW	1.52529	AZG2	PREDICTED: adenine/guanine permease AZG2 [Arachis duranensis]	-	-	-	-	-	-	-
arahy.ZF4CS3	1.82636	--	Transmembrane protein 194A [Glycine soja]	-	-	-	-	-	-	-
arahy.ZFC6L6	2.2988	SCPL18	1-O-acylglucose:anthocyanin acyltransferase [Medicago truncatula]	-	-	-	-	-	-	-
arahy.ZG8NF1	2.47582	--	PREDICTED: macrophage migration inhibitory factor homolog [Arachis duranensis]	-	-	-	-	-	-	-
arahy.ZH58RF	-3.29866	--	DUF506 family protein [Medicago truncatula]	-	-	-	-	-	-	-
arahy.ZJ2IZL	3.90689	PUB4	PREDICTED: LOW QUALITY PROTEIN: U-box domain-containing protein 3 [Arachis duranensis]	-	-	-	-	-	-	-
arahy.ZJK6D8	2.02362	At1g48120	Serine/threonine-protein phosphatase 7 long form like [Glycine soja]	-	-	-	-	-	-	-
arahy.ZK4XM6	2.39574	--	PREDICTED: stilbene synthase 3-like [Arachis ipaensis]	Metabolism;Organismal Systems	Environmental adaptation;Global and Overview;Biosynthesis of other secondary metabolites	ko01100//Metabolic pathways;ko01110//Biosynthesis of secondary metabolites;ko04712//Circadian rhythm - plant;ko00941//Flavonoid biosynthesis	K00660	-	-	-
arahy.ZLL73C	2.70387	C25G4.2	PREDICTED: ovarian cancer-associated gene 2 protein homolog [Arachis duranensis]	-	-	-	-	-	-	-
arahy.ZLL7AW	1.95844	BGLU40	PREDICTED: beta-glucosidase 40 [Arachis duranensis]	Metabolism	Metabolism of other amino acids;Biosynthesis of other secondary metabolites;Carbohydrate metabolism;Global and Overview	ko01100//Metabolic pathways;ko01110//Biosynthesis of secondary metabolites;ko00500//Starch and sucrose metabolism;ko00940//Phenylpropanoid biosynthesis;ko00460//Cyanoamino acid metabolism	K01188	-	-	GO:0044238//primary metabolic process;GO:0008152//metabolic process
arahy.ZPM9RR	2.02658	ACX1	PREDICTED: peroxisomal acyl-coenzyme A oxidase 1-like [Arachis duranensis]	Metabolism;Cellular Processes	Transport and catabolism;Lipid metabolism;Global and Overview	ko01100//Metabolic pathways;ko01110//Biosynthesis of secondary metabolites;ko04146//Peroxisome;ko01212//Fatty acid metabolism;ko00071//Fatty acid degradation;ko00592//alpha-Linolenic acid metabolism;ko01040//Biosynthesis of unsaturated fatty acids	K00232	GO:0043229//intracellular organelle;GO:0042579//microbody;GO:0005623//cell;GO:0005622//intracellular;GO:0044424//intracellular part;GO:0044464//cell part;GO:0044444//cytoplasmic part;GO:0005737//cytoplasm;GO:0043226//organelle;GO:0043227//membrane-bounded organelle;GO:0043231//intracellular membrane-bounded organelle	GO:0016627//oxidoreductase activity, acting on the CH-CH group of donors;GO:0016634//oxidoreductase activity, acting on the CH-CH group of donors, oxygen as acceptor;GO:1901363//heterocyclic compound binding;GO:0000166//nucleotide binding;GO:0097159//organic cyclic compound binding;GO:0036094//small molecule binding;GO:0016491//oxidoreductase activity;GO:1901265//nucleoside phosphate binding;GO:0…	GO:0044237//cellular metabolic process;GO:0009062//fatty acid catabolic process;GO:0019752//carboxylic acid metabolic process;GO:0044712//single-organism catabolic process;GO:0044238//primary metabolic process;GO:0032787//monocarboxylic acid metabolic process;GO:0008152//metabolic process;GO:0044699//single-organism process;GO:0016042//lipid catabolic process;GO:0043436//oxoacid metabolic process…
arahy.ZQ7VWH	2.14499	HSP26-A	PREDICTED: probable glutathione S-transferase [Arachis ipaensis]	Metabolism	Metabolism of other amino acids	ko00480//Glutathione metabolism	K00799	-	-	-
arahy.ZW21UW	3.1282	YSL7	PREDICTED: probable metal-nicotianamine transporter YSL8 [Arachis ipaensis]	-	-	-	-	-	-	-
arahy.ZWD0Q2	2.22143	OsI_14861	PREDICTED: zingipain-2-like [Arachis ipaensis]	-	-	-	-	-	-	-
arahy.ZX9CFH	9.72281	KIFC3	PREDICTED: kinesin-like protein KIFC3 isoform X2 [Arachis ipaensis]	-	-	-	-	-	-	-
arahy.ZZ0D7Q	-1.98934	AHK1	PREDICTED: histidine kinase 1-like isoform X2 [Arachis duranensis]	-	-	-	-	-	-	-
arahy.ZZBS45	3.93213	TPS11	PREDICTED: probable terpene synthase 11 isoform X1 [Arachis duranensis]	Metabolism	Global and Overview;Metabolism of terpenoids and polyketides	ko01110//Biosynthesis of secondary metabolites;ko01130//Biosynthesis of antibiotics;ko00902//Monoterpenoid biosynthesis	K15086	-	GO:0016829//lyase activity;GO:0003824//catalytic activity;GO:0043169//cation binding;GO:0005488//binding;GO:0043167//ion binding;GO:0016838//carbon-oxygen lyase activity, acting on phosphates;GO:0016835//carbon-oxygen lyase activity	-

## Sheet: Dataset4
Supplemental Dataset 4. List of DEGs up- and down-regulated in G1 compared to G0. Only log2(fc)>1.5 or log2(fc)＜-1.5 differently expressed genes were selected.
id	log2(fc)	Symbol	Description	KEGG_A_class	KEGG_B_class	Pathway	K_ID	GO Component	GO Function	GO Process
arahy.F2F8FV	6.68323	DIOX2	PREDICTED: probable 2-oxoglutarate/Fe(II)-dependent dioxygenase [Arachis ipaensis]	-	-	-	-	-	GO:0003824//catalytic activity;GO:0016491//oxidoreductase activity;GO:0016705//oxidoreductase activity, acting on paired donors, with incorporation or reduction of molecular oxygen	GO:0044710//single-organism metabolic process;GO:0008152//metabolic process;GO:0044699//single-organism process
arahy.2AHI7R	7.10795	ERF112	PREDICTED: ethylene-responsive transcription factor ABR1-like [Arachis duranensis]	-	-	-	-	-	-	-
arahy.N5X18U	6.24092	SRG1	PREDICTED: flavonol synthase/flavanone 3-hydroxylase-like [Arachis duranensis]	-	-	-	-	-	GO:0016491//oxidoreductase activity;GO:0016705//oxidoreductase activity, acting on paired donors, with incorporation or reduction of molecular oxygen;GO:0003824//catalytic activity	GO:0008152//metabolic process;GO:0044699//single-organism process;GO:0044710//single-organism metabolic process
arahy.IYM9ZI	6.51055	--	ST63-2 [Eutrema halophilum]	-	-	-	-	-	-	-
arahy.1LGD4F	6.24485	RNS1	PREDICTED: extracellular ribonuclease LE-like [Arachis ipaensis]	-	-	-	-	GO:0030312//external encapsulating structure;GO:0016020//membrane;GO:0005623//cell;GO:0044464//cell part;GO:0071944//cell periphery	GO:0016788//hydrolase activity, acting on ester bonds;GO:0004519//endonuclease activity;GO:0016892//endoribonuclease activity, producing 3'-phosphomonoesters;GO:0003824//catalytic activity;GO:0004521//endoribonuclease activity;GO:0016894//endonuclease activity, active with either ribo- or deoxyribonucleic acids and producing 3'-phosphomonoesters;GO:0004540//ribonuclease activity;GO:0016787//hydro…	GO:0033554//cellular response to stress;GO:0043170//macromolecule metabolic process;GO:0071496//cellular response to external stimulus;GO:0006139//nucleobase-containing compound metabolic process;GO:0044699//single-organism process;GO:0046483//heterocycle metabolic process;GO:0044238//primary metabolic process;GO:0009991//response to extracellular stimulus;GO:0031668//cellular response to extrace…
arahy.V739AW	6.46176	--	stilbene synthase [Arachis hypogaea]	Metabolism;Organismal Systems	Biosynthesis of other secondary metabolites;Environmental adaptation;Global and Overview	ko01100//Metabolic pathways;ko01110//Biosynthesis of secondary metabolites;ko04712//Circadian rhythm - plant;ko00941//Flavonoid biosynthesis	K00660	-	-	-
arahy.NB8KRW	4.04466	NAC072	PREDICTED: NAC domain-containing protein 72-like isoform X1 [Arachis ipaensis]	-	-	-	-	-	-	GO:0032774//RNA biosynthetic process;GO:0043170//macromolecule metabolic process;GO:0044249//cellular biosynthetic process;GO:0006807//nitrogen compound metabolic process;GO:0071704//organic substance metabolic process;GO:1901362//organic cyclic compound biosynthetic process;GO:0010467//gene expression;GO:0034641//cellular nitrogen compound metabolic process;GO:0006139//nucleobase-containing comp…
arahy.NS7LJX	5.65994	--	PREDICTED: stilbene synthase 1 [Arachis duranensis]	Organismal Systems;Metabolism	Biosynthesis of other secondary metabolites;Global and Overview;Environmental adaptation	ko01100//Metabolic pathways;ko01110//Biosynthesis of secondary metabolites;ko04712//Circadian rhythm - plant;ko00941//Flavonoid biosynthesis	K00660	GO:0044424//intracellular part;GO:0005622//intracellular;GO:0044464//cell part;GO:0005623//cell	GO:0016746//transferase activity, transferring acyl groups;GO:0016747//transferase activity, transferring acyl groups other than amino-acyl groups;GO:0016740//transferase activity;GO:0003824//catalytic activity	GO:0050896//response to stimulus;GO:0008152//metabolic process
arahy.3Z4TCL	6.65768	--	PREDICTED: stilbene synthase 3-like [Arachis duranensis]	Organismal Systems;Metabolism	Environmental adaptation;Global and Overview;Biosynthesis of other secondary metabolites	ko01100//Metabolic pathways;ko01110//Biosynthesis of secondary metabolites;ko04712//Circadian rhythm - plant;ko00941//Flavonoid biosynthesis	K00660	-	-	-
XLOC_026968	4.51484	-	-	-	-	-	-	-	-	-
arahy.F2D5GR	3.76352	ERF112	PREDICTED: ethylene-responsive transcription factor ERF113-like [Arachis ipaensis]	-	-	-	-	-	-	-
arahy.5YH4B6	4.20568	--	PREDICTED: stilbene synthase 3-like [Arachis duranensis]	Organismal Systems;Metabolism	Biosynthesis of other secondary metabolites;Global and Overview;Environmental adaptation	ko01100//Metabolic pathways;ko01110//Biosynthesis of secondary metabolites;ko04712//Circadian rhythm - plant;ko00941//Flavonoid biosynthesis	K00660	-	-	-
arahy.SM1KCJ	6.59599	TAO1	PREDICTED: TMV resistance protein N-like [Lupinus angustifolius]	-	-	-	-	-	-	-
arahy.T2Z52M	5.53566	CYP84A1	PREDICTED: cytochrome P450 84A1-like [Arachis ipaensis]	Metabolism	Global and Overview;Biosynthesis of other secondary metabolites	ko01100//Metabolic pathways;ko01110//Biosynthesis of secondary metabolites;ko00940//Phenylpropanoid biosynthesis	K09755	GO:0005622//intracellular;GO:0043226//organelle;GO:0044424//intracellular part;GO:0005623//cell;GO:0043227//membrane-bounded organelle;GO:0043231//intracellular membrane-bounded organelle;GO:0044464//cell part;GO:0043229//intracellular organelle	GO:1901363//heterocyclic compound binding;GO:0097159//organic cyclic compound binding;GO:0043167//ion binding;GO:0046906//tetrapyrrole binding;GO:0003824//catalytic activity;GO:0016491//oxidoreductase activity;GO:0046914//transition metal ion binding;GO:0046872//metal ion binding;GO:0043169//cation binding;GO:0005488//binding	GO:0019748//secondary metabolic process;GO:0044249//cellular biosynthetic process;GO:1901576//organic substance biosynthetic process;GO:0009699//phenylpropanoid biosynthetic process;GO:0071704//organic substance metabolic process;GO:0009411//response to UV;GO:0019438//aromatic compound biosynthetic process;GO:0044699//single-organism process;GO:0006725//cellular aromatic compound metabolic proces…
arahy.A621IZ	4.11707	--	PREDICTED: stilbene synthase 1-like [Arachis duranensis]	Metabolism;Organismal Systems	Global and Overview;Environmental adaptation;Biosynthesis of other secondary metabolites	ko01100//Metabolic pathways;ko01110//Biosynthesis of secondary metabolites;ko04712//Circadian rhythm - plant;ko00941//Flavonoid biosynthesis	K00660	-	-	-
arahy.J6YH7R	5.17063	PUB19	PREDICTED: U-box domain-containing protein 19-like [Arachis duranensis]	-	-	-	-	-	GO:0019787//ubiquitin-like protein transferase activity;GO:0016740//transferase activity;GO:0003824//catalytic activity	GO:0044237//cellular metabolic process;GO:0070647//protein modification by small protein conjugation or removal;GO:0071704//organic substance metabolic process;GO:0044260//cellular macromolecule metabolic process;GO:0008152//metabolic process;GO:0019538//protein metabolic process;GO:0044267//cellular protein metabolic process;GO:0044238//primary metabolic process;GO:0006464//cellular protein modi…
arahy.CD5B6Y	4.28204	PP2CA	PREDICTED: protein phosphatase 2C 37-like [Arachis duranensis]	Environmental Information Processing	Signal transduction	ko04075//Plant hormone signal transduction	K14497	-	-	-
arahy.QZZL54	3.97572	NAC072	PREDICTED: NAC domain-containing protein 72-like isoform X1 [Arachis duranensis]	-	-	-	-	-	-	GO:0009058//biosynthetic process;GO:0090304//nucleic acid metabolic process;GO:0043170//macromolecule metabolic process;GO:0097659//nucleic acid-templated transcription;GO:0019438//aromatic compound biosynthetic process;GO:1901362//organic cyclic compound biosynthetic process;GO:0009059//macromolecule biosynthetic process;GO:0034645//cellular macromolecule biosynthetic process;GO:0010467//gene ex…
arahy.RK7RJ4	5.23644	SDC1	PREDICTED: serine decarboxylase 1-like [Arachis ipaensis]	Metabolism	Global and Overview;Amino acid metabolism	ko01100//Metabolic pathways;ko01110//Biosynthesis of secondary metabolites;ko00340//Histidine metabolism	K01590	-	-	-
arahy.TB2MDL	5.03404	--	PREDICTED: basic 7S globulin 2-like, partial [Arachis ipaensis]	-	-	-	-	-	-	-
arahy.3DZG8W	5.02027	--	PREDICTED: stilbene synthase 3-like [Arachis duranensis]	Metabolism;Organismal Systems	Global and Overview;Environmental adaptation;Biosynthesis of other secondary metabolites	ko01100//Metabolic pathways;ko01110//Biosynthesis of secondary metabolites;ko04712//Circadian rhythm - plant;ko00941//Flavonoid biosynthesis	K00660	-	-	-
arahy.S4FHWV	4.71623	--	PREDICTED: stilbene synthase 1-like isoform X1 [Arachis ipaensis]	Organismal Systems;Metabolism	Global and Overview;Environmental adaptation;Biosynthesis of other secondary metabolites	ko01100//Metabolic pathways;ko01110//Biosynthesis of secondary metabolites;ko04712//Circadian rhythm - plant;ko00941//Flavonoid biosynthesis	K00660	-	-	-
arahy.T7DX97	4.77702	GOLS2	PREDICTED: galactinol synthase 2-like [Arachis ipaensis]	Metabolism	Carbohydrate metabolism	ko00052//Galactose metabolism	K18819	-	GO:0016740//transferase activity;GO:0003824//catalytic activity	-
arahy.GTM8IY	5.44755	--	PREDICTED: stilbene synthase 3-like [Arachis ipaensis]	Organismal Systems;Metabolism	Global and Overview;Environmental adaptation;Biosynthesis of other secondary metabolites	ko01100//Metabolic pathways;ko01110//Biosynthesis of secondary metabolites;ko04712//Circadian rhythm - plant;ko00941//Flavonoid biosynthesis	K00660	-	-	-
arahy.V5BWWI	4.09867	GA2OX1	PREDICTED: gibberellin 2-beta-dioxygenase 1-like [Arachis ipaensis]	Metabolism	Global and Overview;Metabolism of terpenoids and polyketides	ko01110//Biosynthesis of secondary metabolites;ko00904//Diterpenoid biosynthesis	K04125	-	-	-
arahy.VU1QU6	3.72636	--	PREDICTED: stilbene synthase 3-like isoform X1 [Arachis ipaensis]	Organismal Systems;Metabolism	Environmental adaptation;Global and Overview;Biosynthesis of other secondary metabolites	ko01100//Metabolic pathways;ko01110//Biosynthesis of secondary metabolites;ko04712//Circadian rhythm - plant;ko00941//Flavonoid biosynthesis	K00660	-	-	-
arahy.K2SWWG	3.36466	--	PREDICTED: 21 kDa seed protein-like [Arachis ipaensis]	-	-	-	-	-	-	-
arahy.F3DNME	-9.73708	DELTA-OAT	PREDICTED: ornithine aminotransferase, mitochondrial [Arachis duranensis]	Metabolism	Amino acid metabolism;Global and Overview	ko01100//Metabolic pathways;ko01110//Biosynthesis of secondary metabolites;ko01130//Biosynthesis of antibiotics;ko00330//Arginine and proline metabolism	K00819	-	-	-
arahy.5H5XYM	3.18032	2022-04-03	PREDICTED: 5'-adenylylsulfate reductase 3, chloroplastic [Arachis ipaensis]	Metabolism	Global and Overview;Energy metabolism	ko01120//Microbial metabolism in diverse environments;ko00920//Sulfur metabolism	K05907	-	-	-
arahy.D92ENK	4.02357	CYP84A1	PREDICTED: cytochrome P450 84A1-like [Arachis duranensis]	Metabolism	Global and Overview;Biosynthesis of other secondary metabolites	ko01100//Metabolic pathways;ko01110//Biosynthesis of secondary metabolites;ko00940//Phenylpropanoid biosynthesis	K09755	GO:0043227//membrane-bounded organelle;GO:0043226//organelle;GO:0044424//intracellular part;GO:0043229//intracellular organelle;GO:0005622//intracellular;GO:0043231//intracellular membrane-bounded organelle;GO:0044464//cell part;GO:0005623//cell	GO:0046872//metal ion binding;GO:0043169//cation binding;GO:0097159//organic cyclic compound binding;GO:0005488//binding;GO:1901363//heterocyclic compound binding;GO:0003824//catalytic activity;GO:0016491//oxidoreductase activity;GO:0043167//ion binding;GO:0046906//tetrapyrrole binding;GO:0046914//transition metal ion binding	GO:0044710//single-organism metabolic process;GO:1901576//organic substance biosynthetic process;GO:1901362//organic cyclic compound biosynthetic process;GO:0019748//secondary metabolic process;GO:0009058//biosynthetic process;GO:0071704//organic substance metabolic process;GO:0044550//secondary metabolite biosynthetic process;GO:0009314//response to radiation;GO:0044763//single-organism cellular…
arahy.9Q60JN	4.48069	--	PREDICTED: stilbene synthase 3 [Arachis ipaensis]	Organismal Systems;Metabolism	Biosynthesis of other secondary metabolites;Global and Overview;Environmental adaptation	ko01100//Metabolic pathways;ko01110//Biosynthesis of secondary metabolites;ko04712//Circadian rhythm - plant;ko00941//Flavonoid biosynthesis	K00660	-	-	-
arahy.R1Z4C8	5.28899	--	PREDICTED: stilbene synthase 3-like [Arachis ipaensis]	Organismal Systems;Metabolism	Biosynthesis of other secondary metabolites;Global and Overview;Environmental adaptation	ko01100//Metabolic pathways;ko01110//Biosynthesis of secondary metabolites;ko04712//Circadian rhythm - plant;ko00941//Flavonoid biosynthesis	K00660	-	-	-
arahy.6JHG9N	4.4635	--	PREDICTED: stilbene synthase 3-like [Arachis ipaensis]	Organismal Systems;Metabolism	Global and Overview;Environmental adaptation;Biosynthesis of other secondary metabolites	ko01100//Metabolic pathways;ko01110//Biosynthesis of secondary metabolites;ko04712//Circadian rhythm - plant;ko00941//Flavonoid biosynthesis	K00660	-	-	-
arahy.Z2RDVM	3.83112	--	PREDICTED: stilbene synthase 3-like [Arachis ipaensis]	Metabolism;Organismal Systems	Biosynthesis of other secondary metabolites;Environmental adaptation;Global and Overview	ko01100//Metabolic pathways;ko01110//Biosynthesis of secondary metabolites;ko04712//Circadian rhythm - plant;ko00941//Flavonoid biosynthesis	K00660	-	-	-
arahy.FPLI9C	3.18414	EPHX2	alpha/beta fold hydrolase [Medicago truncatula]	-	-	-	-	-	-	-
arahy.1B4KK2	4.31179	--	resveratrol synthase [Arachis hypogaea]	Metabolism;Organismal Systems	Biosynthesis of other secondary metabolites;Global and Overview;Environmental adaptation	ko01100//Metabolic pathways;ko01110//Biosynthesis of secondary metabolites;ko04712//Circadian rhythm - plant;ko00941//Flavonoid biosynthesis	K00660	-	-	-
arahy.1KSV8R	3.50218	4CLL5	PREDICTED: 4-coumarate--CoA ligase-like 5 [Arachis ipaensis]	Metabolism	Global and Overview;Lipid metabolism	ko01100//Metabolic pathways;ko01110//Biosynthesis of secondary metabolites;ko00592//alpha-Linolenic acid metabolism	K10526	-	-	-
arahy.NT5G9V	5.11192	CODM	PREDICTED: codeine O-demethylase-like [Arachis duranensis]	-	-	-	-	-	-	-
arahy.I6S6H6	4.39197	--	PREDICTED: stilbene synthase 3-like [Arachis ipaensis]	Metabolism;Organismal Systems	Environmental adaptation;Global and Overview;Biosynthesis of other secondary metabolites	ko01100//Metabolic pathways;ko01110//Biosynthesis of secondary metabolites;ko04712//Circadian rhythm - plant;ko00941//Flavonoid biosynthesis	K00660	-	-	-
arahy.47UL4M	5.85427	RNS1	PREDICTED: ribonuclease 1-like [Arachis duranensis]	-	-	-	-	-	-	-
arahy.EE1039	3.05384	PED1	PREDICTED: 3-ketoacyl-CoA thiolase 2, peroxisomal-like [Arachis duranensis]	Cellular Processes;Metabolism	Transport and catabolism;Amino acid metabolism;Global and Overview;Lipid metabolism	ko01100//Metabolic pathways;ko01110//Biosynthesis of secondary metabolites;ko01130//Biosynthesis of antibiotics;ko04146//Peroxisome;ko01212//Fatty acid metabolism;ko00071//Fatty acid degradation;ko00280//Valine, leucine and isoleucine degradation;ko00592//alpha-Linolenic acid metabolism;ko01040//Biosynthesis of unsaturated fatty acids	K07513	GO:0043229//intracellular organelle;GO:0043227//membrane-bounded organelle;GO:0005773//vacuole;GO:0005622//intracellular;GO:0043233//organelle lumen;GO:0043226//organelle;GO:0031981//nuclear lumen;GO:0005737//cytoplasm;GO:0009536//plastid;GO:0044428//nuclear part;GO:0005623//cell;GO:0043231//intracellular membrane-bounded organelle;GO:0031974//membrane-enclosed lumen;GO:0044422//organelle part;GO…	GO:0016746//transferase activity, transferring acyl groups;GO:0003824//catalytic activity;GO:0016740//transferase activity	GO:0006996//organelle organization;GO:0009738//abscisic acid-activated signaling pathway;GO:0071229//cellular response to acid chemical;GO:0007031//peroxisome organization;GO:0033993//response to lipid;GO:0071840//cellular component organization or biogenesis;GO:0097305//response to alcohol;GO:0071310//cellular response to organic substance;GO:0051716//cellular response to stimulus;GO:0071495//ce…
XLOC_071465	4.31352	LCD	XP_015939457.1 PREDICTED: L-cysteine desulfhydrase [Arachis duranensis]	-	-	-	-	-	GO:0003824//catalytic activity	GO:0008152//metabolic process
arahy.52QCLV	4.16189	PP2CA	PREDICTED: protein phosphatase 2C 37-like [Arachis ipaensis]	Environmental Information Processing	Signal transduction	ko04075//Plant hormone signal transduction	K14497	-	-	-
arahy.JV52YF	4.91148	--	PREDICTED: stilbene synthase 3-like [Arachis duranensis]	Metabolism;Organismal Systems	Biosynthesis of other secondary metabolites;Global and Overview;Environmental adaptation	ko01100//Metabolic pathways;ko01110//Biosynthesis of secondary metabolites;ko04712//Circadian rhythm - plant;ko00941//Flavonoid biosynthesis	K00660	-	-	-
arahy.768P1R	5.70559	ERF113	PREDICTED: ethylene-responsive transcription factor ABR1 [Arachis duranensis]	-	-	-	-	-	-	-
arahy.U6WJF3	3.63429	--	resveratrol synthase [Arachis hypogaea]	Metabolism;Organismal Systems	Global and Overview;Environmental adaptation;Biosynthesis of other secondary metabolites	ko01100//Metabolic pathways;ko01110//Biosynthesis of secondary metabolites;ko04712//Circadian rhythm - plant;ko00941//Flavonoid biosynthesis	K00660	-	-	-
arahy.V1SQAY	2.54757	PAL1	PREDICTED: phenylalanine ammonia-lyase 1 [Arachis duranensis]	Metabolism	Global and Overview;Biosynthesis of other secondary metabolites;Amino acid metabolism	ko01100//Metabolic pathways;ko01110//Biosynthesis of secondary metabolites;ko00940//Phenylpropanoid biosynthesis;ko00360//Phenylalanine metabolism	K10775	-	-	-
arahy.F4M9UE	3.81929	--	PREDICTED: stilbene synthase 3-like [Arachis ipaensis]	Metabolism;Organismal Systems	Environmental adaptation;Global and Overview;Biosynthesis of other secondary metabolites	ko01100//Metabolic pathways;ko01110//Biosynthesis of secondary metabolites;ko04712//Circadian rhythm - plant;ko00941//Flavonoid biosynthesis	K00660	-	-	-
arahy.YUL6YW	4.55521	--	PREDICTED: stilbene synthase 1-like isoform X1 [Arachis ipaensis]	Organismal Systems;Metabolism	Biosynthesis of other secondary metabolites;Environmental adaptation;Global and Overview	ko01100//Metabolic pathways;ko01110//Biosynthesis of secondary metabolites;ko04712//Circadian rhythm - plant;ko00941//Flavonoid biosynthesis	K00660	-	-	-
arahy.PUDN4D	3.73623	--	PREDICTED: stilbene synthase 3-like [Arachis ipaensis]	Organismal Systems;Metabolism	Global and Overview;Environmental adaptation;Biosynthesis of other secondary metabolites	ko01100//Metabolic pathways;ko01110//Biosynthesis of secondary metabolites;ko04712//Circadian rhythm - plant;ko00941//Flavonoid biosynthesis	K00660	-	-	-
arahy.B1GHBY	6.31677	GOLS2	PREDICTED: galactinol synthase 2-like [Arachis duranensis]	Metabolism	Carbohydrate metabolism	ko00052//Galactose metabolism	K18819	-	GO:0016740//transferase activity;GO:0003824//catalytic activity	-
XLOC_001318	3.52794	-	-	-	-	-	-	-	-	-
arahy.NLIW19	2.74965	TIFY11B	PREDICTED: protein TIFY 11B isoform X1 [Arachis ipaensis]	Environmental Information Processing	Signal transduction	ko04075//Plant hormone signal transduction	K13464	-	-	-
arahy.FBA9Q8	4.53347	AOC4	PREDICTED: allene oxide cyclase 4, chloroplastic-like [Arachis ipaensis]	Metabolism	Global and Overview;Lipid metabolism	ko01100//Metabolic pathways;ko01110//Biosynthesis of secondary metabolites;ko00592//alpha-Linolenic acid metabolism	K10525	GO:0044444//cytoplasmic part;GO:0009532//plastid stroma;GO:0009536//plastid;GO:0044434//chloroplast part;GO:0044422//organelle part;GO:0009507//chloroplast;GO:0044446//intracellular organelle part;GO:0043227//membrane-bounded organelle;GO:0005622//intracellular;GO:0005737//cytoplasm;GO:0009579//thylakoid;GO:0043231//intracellular membrane-bounded organelle;GO:0031967//organelle envelope;GO:000562…	GO:0003824//catalytic activity;GO:0009975//cyclase activity	GO:0006950//response to stress;GO:0050896//response to stimulus
arahy.V2FEV8	4.53347	AOC4	PREDICTED: allene oxide cyclase 4, chloroplastic-like [Arachis ipaensis]	Metabolism	Global and Overview;Lipid metabolism	ko01100//Metabolic pathways;ko01110//Biosynthesis of secondary metabolites;ko00592//alpha-Linolenic acid metabolism	K10525	GO:0031967//organelle envelope;GO:0031975//envelope;GO:0009534//chloroplast thylakoid;GO:0044422//organelle part;GO:0031976//plastid thylakoid;GO:0009536//plastid;GO:0009507//chloroplast;GO:0044446//intracellular organelle part;GO:0043229//intracellular organelle;GO:0044444//cytoplasmic part;GO:0043231//intracellular membrane-bounded organelle;GO:0009532//plastid stroma;GO:0043227//membrane-bound…	GO:0003824//catalytic activity;GO:0009975//cyclase activity	GO:0006950//response to stress;GO:0050896//response to stimulus
arahy.56XWA4	4.56251	EDL2	PREDICTED: EID1-like F-box protein 2 [Arachis ipaensis]	-	-	-	-	-	-	-
arahy.BD6PFY	3.93618	At5g08350	GRAM domain protein/ABA-responsive-like protein [Medicago truncatula]	-	-	-	-	-	-	-
arahy.3WH5A3	3.91962	--	PREDICTED: stilbene synthase 3-like isoform X1 [Arachis ipaensis]	Metabolism;Organismal Systems	Biosynthesis of other secondary metabolites;Global and Overview;Environmental adaptation	ko01100//Metabolic pathways;ko01110//Biosynthesis of secondary metabolites;ko04712//Circadian rhythm - plant;ko00941//Flavonoid biosynthesis	K00660	-	-	-
arahy.H6K3LP	5.57247	--	PREDICTED: stilbene synthase 3-like [Arachis ipaensis]	Organismal Systems;Metabolism	Environmental adaptation;Global and Overview;Biosynthesis of other secondary metabolites	ko01100//Metabolic pathways;ko01110//Biosynthesis of secondary metabolites;ko04712//Circadian rhythm - plant;ko00941//Flavonoid biosynthesis	K00660	-	-	-
arahy.BLK73U	4.52058	--	PREDICTED: stilbene synthase 1-like [Arachis duranensis]	Organismal Systems;Metabolism	Environmental adaptation;Global and Overview;Biosynthesis of other secondary metabolites	ko01100//Metabolic pathways;ko01110//Biosynthesis of secondary metabolites;ko04712//Circadian rhythm - plant;ko00941//Flavonoid biosynthesis	K00660	-	-	-
arahy.K55J2B	3.27382	PED1	PREDICTED: 3-ketoacyl-CoA thiolase 2, peroxisomal-like [Arachis ipaensis]	Cellular Processes;Metabolism	Global and Overview;Lipid metabolism;Transport and catabolism;Amino acid metabolism	ko01100//Metabolic pathways;ko01110//Biosynthesis of secondary metabolites;ko01130//Biosynthesis of antibiotics;ko04146//Peroxisome;ko01212//Fatty acid metabolism;ko00071//Fatty acid degradation;ko00280//Valine, leucine and isoleucine degradation;ko00592//alpha-Linolenic acid metabolism;ko01040//Biosynthesis of unsaturated fatty acids	K07513	GO:0043229//intracellular organelle;GO:0031974//membrane-enclosed lumen;GO:0044422//organelle part;GO:0005634//nucleus;GO:0044464//cell part;GO:0044437//vacuolar part;GO:0043227//membrane-bounded organelle;GO:0044424//intracellular part;GO:0005773//vacuole;GO:0005623//cell;GO:0044444//cytoplasmic part;GO:0005622//intracellular;GO:0043231//intracellular membrane-bounded organelle;GO:0070013//intra…	GO:0003824//catalytic activity;GO:0016740//transferase activity;GO:0016746//transferase activity, transferring acyl groups	GO:0016043//cellular component organization;GO:0071310//cellular response to organic substance;GO:0007154//cell communication;GO:0007031//peroxisome organization;GO:0009755//hormone-mediated signaling pathway;GO:0071495//cellular response to endogenous stimulus;GO:0071396//cellular response to lipid;GO:0050896//response to stimulus;GO:0010033//response to organic substance;GO:1901701//cellular re…
arahy.65J58R	2.66056	AIP1	PREDICTED: protein phosphatase 2C 37-like [Arachis duranensis]	Environmental Information Processing	Signal transduction	ko04075//Plant hormone signal transduction	K14497	-	-	-
arahy.NJ1UU6	6.70637	TAO1	PREDICTED: TMV resistance protein N-like [Lupinus angustifolius]	-	-	-	-	-	-	-
arahy.FXE6GW	7.99718	--	PREDICTED: (3S,6E)-nerolidol synthase 1-like isoform X1 [Arachis ipaensis]	Metabolism	Metabolism of terpenoids and polyketides;Global and Overview	ko01110//Biosynthesis of secondary metabolites;ko01130//Biosynthesis of antibiotics;ko00902//Monoterpenoid biosynthesis	K15086	-	GO:0003824//catalytic activity;GO:0016829//lyase activity	-
arahy.EZ5RGK	7.26021	ABR1	PREDICTED: ethylene-responsive transcription factor ABR1 [Arachis ipaensis]	-	-	-	-	-	-	-
arahy.HC1E0U	4.74196	--	PREDICTED: stilbene synthase 3-like [Arachis ipaensis]	Metabolism;Organismal Systems	Environmental adaptation;Global and Overview;Biosynthesis of other secondary metabolites	ko01100//Metabolic pathways;ko01110//Biosynthesis of secondary metabolites;ko04712//Circadian rhythm - plant;ko00941//Flavonoid biosynthesis	K00660	-	-	-
arahy.I4L3EJ	2.63264	TIFY11B	PREDICTED: protein TIFY 11B isoform X1 [Arachis duranensis]	Environmental Information Processing	Signal transduction	ko04075//Plant hormone signal transduction	K13464	-	-	-
arahy.LB9ZWL	5.33655	--	PREDICTED: mannose-specific lectin alpha chain-like [Arachis ipaensis]	-	-	-	-	-	GO:0005488//binding	-
arahy.BCJ26C	6.22762	PECS-2.1	PREDICTED: pectinesterase 2-like [Arachis ipaensis]	Metabolism	Carbohydrate metabolism;Global and Overview	ko01100//Metabolic pathways;ko00500//Starch and sucrose metabolism;ko00040//Pentose and glucuronate interconversions	K01051	-	-	-
arahy.TZ37EQ	4.68927	--	PREDICTED: stilbene synthase 3-like [Arachis duranensis]	Metabolism;Organismal Systems	Biosynthesis of other secondary metabolites;Environmental adaptation;Global and Overview	ko01100//Metabolic pathways;ko01110//Biosynthesis of secondary metabolites;ko04712//Circadian rhythm - plant;ko00941//Flavonoid biosynthesis	K00660	-	-	-
arahy.9KNF1J	5.17356	ANS	PREDICTED: leucoanthocyanidin dioxygenase-like [Arachis duranensis]	-	-	-	-	-	GO:0003824//catalytic activity;GO:0016491//oxidoreductase activity;GO:0016705//oxidoreductase activity, acting on paired donors, with incorporation or reduction of molecular oxygen	GO:0008152//metabolic process;GO:0044710//single-organism metabolic process;GO:0044699//single-organism process
arahy.36PEC4	3.10366	CODM	PREDICTED: codeine O-demethylase-like [Arachis ipaensis]	-	-	-	-	-	GO:0016705//oxidoreductase activity, acting on paired donors, with incorporation or reduction of molecular oxygen;GO:0003824//catalytic activity;GO:0016491//oxidoreductase activity	GO:0044710//single-organism metabolic process;GO:0044699//single-organism process;GO:0008152//metabolic process
arahy.NAIG2Q	5.33241	Cht10	PREDICTED: chitinase 10 [Arachis ipaensis]	-	-	-	-	GO:0030312//external encapsulating structure;GO:0044464//cell part;GO:0005623//cell;GO:0071944//cell periphery	GO:0016787//hydrolase activity;GO:0003824//catalytic activity	GO:0009607//response to biotic stimulus;GO:0050896//response to stimulus;GO:0044036//cell wall macromolecule metabolic process;GO:0006807//nitrogen compound metabolic process;GO:0006022//aminoglycan metabolic process;GO:0009057//macromolecule catabolic process;GO:1901136//carbohydrate derivative catabolic process;GO:0071704//organic substance metabolic process;GO:0044237//cellular metabolic proce…
arahy.78SDCB	3.24199	ACO1	PREDICTED: 1-aminocyclopropane-1-carboxylate oxidase-like [Arachis ipaensis]	Metabolism	Global and Overview;Amino acid metabolism	ko01100//Metabolic pathways;ko01110//Biosynthesis of secondary metabolites;ko00270//Cysteine and methionine metabolism	K05933	-	-	-
arahy.D6XHXS	4.35797	WRKY75	PREDICTED: probable WRKY transcription factor 75 [Arachis ipaensis]	-	-	-	-	-	GO:0003677//DNA binding;GO:0001071//nucleic acid binding transcription factor activity;GO:0003676//nucleic acid binding;GO:0005488//binding;GO:1901363//heterocyclic compound binding;GO:0097159//organic cyclic compound binding	GO:0009605//response to external stimulus;GO:0044707//single-multicellular organism process;GO:0044699//single-organism process;GO:0007275//multicellular organism development;GO:0048569//post-embryonic organ development;GO:0009991//response to extracellular stimulus;GO:0099402//plant organ development;GO:0032501//multicellular organismal process;GO:0009791//post-embryonic development;GO:0080090//…
arahy.XN7CAS	3.52356	ABCG34	PREDICTED: LOW QUALITY PROTEIN: ABC transporter G family member 39-like [Arachis ipaensis]	-	-	-	-	-	-	-
arahy.PIX3LG	3.40523	--	late embryogenesis abundant protein group 3 protein [Arachis hypogaea]	-	-	-	-	-	-	-
arahy.YS6PIM	3.81264	--	PREDICTED: stilbene synthase 1-like [Arachis duranensis]	Metabolism;Organismal Systems	Biosynthesis of other secondary metabolites;Environmental adaptation;Global and Overview	ko01100//Metabolic pathways;ko01110//Biosynthesis of secondary metabolites;ko04712//Circadian rhythm - plant;ko00941//Flavonoid biosynthesis	K00660	-	-	-
arahy.B2DFDY	4.72114	--	DUF946 family protein [Medicago truncatula]	-	-	-	-	-	-	-
arahy.PUMP6L	2.39275	PAL1	PREDICTED: phenylalanine ammonia-lyase 1 [Arachis ipaensis]	Metabolism	Global and Overview;Amino acid metabolism;Biosynthesis of other secondary metabolites	ko01100//Metabolic pathways;ko01110//Biosynthesis of secondary metabolites;ko00940//Phenylpropanoid biosynthesis;ko00360//Phenylalanine metabolism	K10775	-	-	-
arahy.NE95XN	-12.7387	NUP35	PREDICTED: nuclear pore complex protein NUP35-like [Arachis duranensis]	Genetic Information Processing	Translation	ko03013//RNA transport	K14313	GO:0005635//nuclear envelope;GO:0031975//envelope;GO:0044422//organelle part;GO:0043229//intracellular organelle;GO:0005634//nucleus;GO:0043227//membrane-bounded organelle;GO:0044428//nuclear part;GO:0044464//cell part;GO:0012505//endomembrane system;GO:0031967//organelle envelope;GO:0043231//intracellular membrane-bounded organelle;GO:0044446//intracellular organelle part;GO:0005623//cell;GO:004…	-	GO:0051234//establishment of localization;GO:0006810//transport;GO:0033036//macromolecule localization;GO:0071702//organic substance transport;GO:0051179//localization
arahy.SM4L6W	2.41036	OPR2	PREDICTED: 12-oxophytodienoate reductase 2 [Glycine max]	Metabolism	Lipid metabolism;Global and Overview	ko01100//Metabolic pathways;ko01110//Biosynthesis of secondary metabolites;ko00592//alpha-Linolenic acid metabolism	K05894	-	GO:0097159//organic cyclic compound binding;GO:0003824//catalytic activity;GO:0032553//ribonucleotide binding;GO:0005488//binding;GO:0000166//nucleotide binding;GO:0097367//carbohydrate derivative binding;GO:1901265//nucleoside phosphate binding;GO:1901363//heterocyclic compound binding;GO:0036094//small molecule binding	GO:0008152//metabolic process;GO:0044710//single-organism metabolic process;GO:0044699//single-organism process
arahy.Y1689U	3.23268	--	BnaC04g52040D [Brassica napus]	-	-	-	-	-	-	-
arahy.TPQ86D	2.97535	TIFY3B	PREDICTED: protein TIFY 3B-like [Arachis duranensis]	Environmental Information Processing	Signal transduction	ko04075//Plant hormone signal transduction	K13464	-	-	-
arahy.1N9K04	2.9656	--	PREDICTED: stilbene synthase 3-like [Arachis duranensis]	Organismal Systems;Metabolism	Global and Overview;Environmental adaptation;Biosynthesis of other secondary metabolites	ko01100//Metabolic pathways;ko01110//Biosynthesis of secondary metabolites;ko04712//Circadian rhythm - plant;ko00941//Flavonoid biosynthesis	K00660	-	-	-
arahy.3X0VU9	4.73864	PFK3	PREDICTED: ATP-dependent 6-phosphofructokinase 3-like [Arachis duranensis]	Genetic Information Processing;Metabolism	Global and Overview;Carbohydrate metabolism;Folding, sorting and degradation	ko01100//Metabolic pathways;ko01110//Biosynthesis of secondary metabolites;ko01130//Biosynthesis of antibiotics;ko01120//Microbial metabolism in diverse environments;ko01200//Carbon metabolism;ko01230//Biosynthesis of amino acids;ko00010//Glycolysis / Gluconeogenesis;ko03018//RNA degradation;ko00051//Fructose and mannose metabolism;ko00052//Galactose metabolism;ko00030//Pentose phosphate pathway	K00850	GO:0005622//intracellular;GO:0044424//intracellular part;GO:0005829//cytosol;GO:0005623//cell;GO:0016020//membrane;GO:0044445//cytosolic part;GO:0044464//cell part;GO:0044444//cytoplasmic part;GO:0005737//cytoplasm	GO:0097367//carbohydrate derivative binding;GO:0005488//binding;GO:0001882//nucleoside binding;GO:0001883//purine nucleoside binding;GO:0032550//purine ribonucleoside binding;GO:0036094//small molecule binding;GO:0016772//transferase activity, transferring phosphorus-containing groups;GO:1901363//heterocyclic compound binding;GO:0032549//ribonucleoside binding;GO:0097159//organic cyclic compound …	GO:0009987//cellular process;GO:0006796//phosphate-containing compound metabolic process;GO:0006091//generation of precursor metabolites and energy;GO:0044237//cellular metabolic process;GO:0008152//metabolic process;GO:0006793//phosphorus metabolic process;GO:0016310//phosphorylation
arahy.0UF999	3.70111	ERF112	PREDICTED: ethylene-responsive transcription factor ABR1-like [Arachis ipaensis]	-	-	-	-	-	-	-
arahy.D0WQQS	2.57598	TIP1-3	PREDICTED: aquaporin TIP1-1-like [Arachis ipaensis]	-	-	-	-	GO:0016020//membrane;GO:0031224//intrinsic component of membrane;GO:0044425//membrane part	-	GO:0051179//localization;GO:0051234//establishment of localization
arahy.V2MLU3	4.44412	--	PREDICTED: extracellular ribonuclease LE-like [Arachis ipaensis]	-	-	-	-	GO:0005623//cell;GO:0044464//cell part;GO:0030312//external encapsulating structure;GO:0071944//cell periphery;GO:0016020//membrane	GO:0016787//hydrolase activity;GO:0004519//endonuclease activity;GO:0016894//endonuclease activity, active with either ribo- or deoxyribonucleic acids and producing 3'-phosphomonoesters;GO:0016788//hydrolase activity, acting on ester bonds;GO:0004521//endoribonuclease activity;GO:0004518//nuclease activity;GO:0004540//ribonuclease activity;GO:0016892//endoribonuclease activity, producing 3'-phosp…	GO:0090305//nucleic acid phosphodiester bond hydrolysis;GO:0044238//primary metabolic process;GO:0042594//response to starvation;GO:0033554//cellular response to stress;GO:0008152//metabolic process;GO:0009987//cellular process;GO:0051716//cellular response to stimulus;GO:1901576//organic substance biosynthetic process;GO:0009813//flavonoid biosynthetic process;GO:0071704//organic substance metab…
arahy.BCR6RP	6.05889	MYB39	PREDICTED: protein ODORANT1 [Arachis duranensis]	-	-	-	-	-	-	GO:0050896//response to stimulus;GO:0042221//response to chemical;GO:0009719//response to endogenous stimulus;GO:0010033//response to organic substance;GO:0006950//response to stress;GO:0009725//response to hormone
arahy.QP4M0U	3.00517	COR47	PREDICTED: phosphoprotein ECPP44-like [Arachis ipaensis]	-	-	-	-	-	-	-
arahy.65NT4G	2.80735	WRKY28	PREDICTED: probable WRKY transcription factor 28 [Arachis duranensis]	-	-	-	-	-	-	-
arahy.H4FASW	3.7582	BHLH	basic helix loop helix (BHLH) DNA-binding family protein [Medicago truncatula]	-	-	-	-	-	-	-
arahy.FYP25E	6.06942	ANT17	PREDICTED: leucoanthocyanidin dioxygenase-like [Arachis ipaensis]	-	-	-	-	-	GO:0016705//oxidoreductase activity, acting on paired donors, with incorporation or reduction of molecular oxygen;GO:0003824//catalytic activity;GO:0016491//oxidoreductase activity	GO:0044710//single-organism metabolic process;GO:0008152//metabolic process;GO:0044699//single-organism process
[truncated: 839 more rows]

## Sheet: Dataset5
Supplemental Dataset 5. List of common up-regulated DEGs in CK0 VS CK1 and G0 VS G1. Only log2(fc)>1.5 differently expressed genes were selected.
[truncated: 369 more rows]

[truncated: 9 more sheets: Dataset6, Dataset7, Dataset8, Dataset9, Dataset10, Dataset11, Dataset12, Dataset13, Dataset14]
